# Supplementary material for: Crystal structure of 1-(2,4-di­methyl­phen­yl)urea
Source: Acta Crystallogr E Crystallogr Commun. 2015 Jan 1;71(Pt 1):o60–1. doi: 10.1107/S2056989014027431 (PMC4331890; doi:10.1107/S2056989014027431)
Supplement: Supplementary file 1 [file e-71-00o60-sup1.cif]

##############################################################################
#                                                                            #
# This CIF contains the data in a paper accepted for publication in          #
# Acta Crystallographica Section E. It conforms to the requirements of       #
# Notes for Authors for Acta Crystallographica Section E, and has been       #
# peer reviewed under the auspices of the IUCr Commission on Journals.       #
#                                                                            #
# Full details of the Crystallographic Information File format               #
# are given in the paper "The Crystallographic Information File (CIF):       #
# a New Standard Archive File for Crystallography" by S. R. Hall, F. H.      #
# Allen and I. D. Brown [Acta Cryst. (1991), A47, 655-685].                  #
#                                                                            #
# The current version of the core CIF dictionary is obtainable from          #
# ftp://ftp.iucr.org/pub/cif_core.dic.                                       #
#                                                                            #
# Software is freely available for graphical display of the structure(s)     #
# in this CIF. For information consult the CIF software page                 #
# http://www.iucr.org/resources/cif/software.                                #
#                                                                            #
# This file may be used for bona fide research purposes within the           #
# scientific community so long as proper attribution is given to the journal # 
# article from which it was obtained.                                        #
#                                                                            #
##############################################################################
data_I
_database_code_depnum_ccdc_archive 'CCDC 1039538'
_audit_creation_method     SHELXL-2013
_chemical_name_systematic
;
1-(2,4-Dimethylphenyl)urea
;
_chemical_name_common     ?
_chemical_formula_moiety     'C9 H12 N2 O'
_chemical_formula_sum     'C9 H12 N2 O'
_chemical_formula_iupac     'C9 H12 N2 O'
_chemical_formula_weight     164.21
_chemical_melting_point     ?
_shelx_space_group_comment
;
The symmetry employed for this shelxl refinement is uniquely defined
by the following loop, which should always be used as a source of
symmetry information in preference to the above space-group names.
They are only intended as comments.
;
_space_group_crystal_system     monoclinic
_space_group_name_H-M_alt     'P 21/c'
_space_group_name_Hall     '-P 2ybc'
loop_
    _space_group_symop_operation_xyz
    'x, y, z'
    '-x, y+1/2, -z+1/2'
    '-x, -y, -z'
    'x, -y-1/2, z-1/2'
_cell_length_a     14.631(4)
_cell_length_b     7.0633(19)
_cell_length_c     8.786(2)
_cell_angle_alpha     90
_cell_angle_beta     93.530(4)
_cell_angle_gamma     90
_cell_volume     906.2(4)
_cell_formula_units_Z     4
_cell_measurement_reflns_used     6568
_cell_measurement_theta_min     2.8
_cell_measurement_theta_max     24.6
_cell_measurement_temperature     292(2)
_exptl_crystal_description     Block
_exptl_crystal_colour     Colourless
_exptl_crystal_size_max     0.20
_exptl_crystal_size_mid     0.18
_exptl_crystal_size_min     0.16
_exptl_crystal_density_diffrn     1.204
_exptl_crystal_density_meas     ?
_exptl_crystal_density_method     'not measured'
_exptl_crystal_F_000     352
_exptl_absorpt_coefficient_mu     0.081
_exptl_absorpt_correction_type     none
_exptl_absorpt_process_details     ?
_shelx_estimated_absorpt_T_min     ?
_shelx_estimated_absorpt_T_max     ?
_exptl_absorpt_correction_T_min     ?
_exptl_absorpt_correction_T_max     ?
_exptl_special_details     ?
_diffrn_ambient_temperature     292(2)
_diffrn_radiation_type     MoK\a
_diffrn_radiation_wavelength     0.71073
_diffrn_radiation_source     'fine-focus sealed tube'
_diffrn_measurement_device_type     'Bruker SMART APEX CCD area-detector'
_diffrn_measurement_method     '\w scans'
_diffrn_detector_area_resol_mean     ?
_diffrn_reflns_number     8026
_diffrn_reflns_av_R_equivalents     0.0277
_diffrn_reflns_theta_min     2.790
_diffrn_reflns_theta_max     24.997
_diffrn_reflns_theta_full     25.242
_diffrn_measured_fraction_theta_max     0.968
_diffrn_measured_fraction_theta_full     0.947
_diffrn_reflns_limit_h_min     -17
_diffrn_reflns_limit_h_max     17
_diffrn_reflns_limit_k_min     -8
_diffrn_reflns_limit_k_max     8
_diffrn_reflns_limit_l_min     -10
_diffrn_reflns_limit_l_max     10
_refine_special_details     ?
_reflns_number_total     1556
_reflns_number_gt     1284
_reflns_threshold_expression     I>2\s(I)
_refine_ls_structure_factor_coef     Fsqd
_refine_ls_matrix_type     full
_refine_ls_R_factor_all     0.1095
_refine_ls_R_factor_gt     0.0995
_refine_ls_wR_factor_gt     0.3206
_refine_ls_wR_factor_ref     0.3486
_refine_ls_goodness_of_fit_ref     1.586
_refine_ls_restrained_S_all     1.585
_refine_ls_number_reflns     1556
_refine_ls_number_parameters     119
_refine_ls_number_restraints     2
_refine_ls_hydrogen_treatment     mixed
_refine_ls_weighting_scheme     calc
_refine_ls_weighting_details
;
 w=1/[\s^2^(Fo^2^)+(0.2000P)^2^]
 where P=(Fo^2^+2Fc^2^)/3
;
_atom_sites_solution_hydrogens     mixed
_atom_sites_solution_primary     ?
_atom_sites_solution_secondary     ?
_refine_ls_shift/su_max     0.001
_refine_ls_shift/su_mean     0.000
_refine_diff_density_max     0.868
_refine_diff_density_min     -0.318
_refine_ls_extinction_method     none
_refine_ls_extinction_coef     .
loop_
    _atom_type_symbol
    _atom_type_description
    _atom_type_scat_dispersion_real
    _atom_type_scat_dispersion_imag
    _atom_type_scat_source
    'C' 'C' 0.0033 0.0016
                         'International Tables Vol C Tables 4.2.6.8 and 6.1.1.4'
    'H' 'H' 0.0000 0.0000
                         'International Tables Vol C Tables 4.2.6.8 and 6.1.1.4'
    'N' 'N' 0.0061 0.0033
                         'International Tables Vol C Tables 4.2.6.8 and 6.1.1.4'
    'O' 'O' 0.0106 0.0060
                         'International Tables Vol C Tables 4.2.6.8 and 6.1.1.4'
_computing_data_collection
;
SMART (Bruker, 2001)
;
_computing_cell_refinement
;
SAINT (Bruker, 2001)
;
_computing_data_reduction
;
SAINT (Bruker, 2001)
;
_computing_structure_solution
;
SHELXS97 (Sheldrick, 2008)
;
_computing_structure_refinement
;
SHELXL2013 (Sheldrick, 2008)
;
_computing_molecular_graphics
;
ORTEP-3 for Windows (Farrugia, 2012) and PLATON (Spek, 2009)
;
_computing_publication_material
;
SHELXL2013 (Sheldrick, 2008) and PLATON (Spek, 2009)
;
loop_
    _atom_site_type_symbol
    _atom_site_label
    _atom_site_fract_x
    _atom_site_fract_y
    _atom_site_fract_z
    _atom_site_U_iso_or_equiv
    _atom_site_adp_type
    _atom_site_calc_flag
    _atom_site_occupancy
    _atom_site_disorder_assembly
    _atom_site_disorder_group
    O O1 0.40043(14) 0.1453(3) 0.55423(18) 0.0634(8) Uani d 1 . .
    N N1 0.32526(19) 0.2851(4) 0.3520(3) 0.0709(10) Uani d 1 . .
    H H1 0.3186 0.2927 0.2543 0.085 Uiso calc 1 . .
    N N2 0.4476(2) 0.0982(4) 0.3174(3) 0.0682(9) Uani d 1 . .
    H H2A 0.437(2) 0.125(4) 0.2228(15) 0.060(8) Uiso d 1 . .
    H H2B 0.4934(19) 0.036(5) 0.360(4) 0.089(11) Uiso d 1 . .
    C C1 0.1253(4) 0.4077(12) 0.5679(5) 0.1144(17) Uani d 1 . .
    H H1A 0.0700 0.3530 0.5912 0.137 Uiso calc 1 . .
    C C2 0.1467(3) 0.5877(12) 0.6154(4) 0.122(2) Uani d 1 . .
    C C3 0.2259(4) 0.6656(8) 0.5753(5) 0.1049(17) Uani d 1 . .
    H H3 0.2404 0.7876 0.6085 0.126 Uiso calc 1 . .
    C C4 0.2873(2) 0.5700(6) 0.4854(4) 0.0794(11) Uani d 1 . .
    C C5 0.2652(2) 0.3904(5) 0.4421(3) 0.0666(10) Uani d 1 . .
    C C6 0.1852(3) 0.3106(8) 0.4870(4) 0.0921(13) Uani d 1 . .
    H H6 0.1721 0.1855 0.4606 0.111 Uiso calc 1 . .
    C C7 0.0822(4) 0.7033(13) 0.7118(7) 0.178(4) Uani d 1 . .
    H H7A 0.0806 0.6477 0.8114 0.267 Uiso calc 1 . .
    H H7B 0.0216 0.7030 0.6630 0.267 Uiso calc 1 . .
    H H7C 0.1040 0.8312 0.7212 0.267 Uiso calc 1 . .
    C C8 0.3708(4) 0.6517(7) 0.4485(7) 0.1135(16) Uani d 1 . .
    H H8A 0.3942 0.5853 0.3638 0.170 Uiso calc 1 . .
    H H8B 0.4142 0.6433 0.5348 0.170 Uiso calc 1 . .
    H H8C 0.3612 0.7822 0.4217 0.170 Uiso calc 1 . .
    C C9 0.39175(19) 0.1749(4) 0.4154(3) 0.0519(8) Uani d 1 . .
loop_
    _atom_site_aniso_label
    _atom_site_aniso_U_11
    _atom_site_aniso_U_22
    _atom_site_aniso_U_33
    _atom_site_aniso_U_12
    _atom_site_aniso_U_13
    _atom_site_aniso_U_23
    O1 0.0806(14) 0.0787(15) 0.0316(11) 0.0198(9) 0.0094(9) 0.0014(7)
    N1 0.0824(18) 0.0971(19) 0.0338(12) 0.0270(14) 0.0098(11) 0.0074(11)
    N2 0.0857(18) 0.0849(18) 0.0353(14) 0.0251(13) 0.0137(11) 0.0013(10)
    C1 0.090(3) 0.193(5) 0.063(2) 0.031(3) 0.025(2) 0.007(3)
    C2 0.068(2) 0.245(7) 0.053(2) 0.063(3) 0.0003(17) -0.015(3)
    C3 0.104(3) 0.123(3) 0.084(3) 0.036(3) -0.019(3) -0.036(2)
    C4 0.0685(19) 0.105(3) 0.064(2) 0.0184(17) -0.0010(15) -0.0088(16)
    C5 0.0682(19) 0.090(2) 0.0417(16) 0.0245(15) 0.0069(13) 0.0057(13)
    C6 0.086(2) 0.128(3) 0.064(2) 0.018(2) 0.0218(17) 0.0214(19)
    C7 0.106(4) 0.316(9) 0.112(4) 0.091(5) -0.002(3) -0.091(5)
    C8 0.112(3) 0.101(3) 0.129(4) -0.017(3) 0.024(3) 0.004(3)
    C9 0.0652(16) 0.0572(15) 0.0342(14) 0.0069(11) 0.0094(11) -0.0013(9)
_geom_special_details
;
 All esds (except the esd in the dihedral angle between two l.s. planes)
 are estimated using the full covariance matrix.  The cell esds are taken
 into account individually in the estimation of esds in distances, angles
 and torsion angles; correlations between esds in cell parameters are only
 used when they are defined by crystal symmetry.  An approximate (isotropic)
 treatment of cell esds is used for estimating esds involving l.s. planes.
;
loop_
    _geom_bond_atom_site_label_1
    _geom_bond_atom_site_label_2
    _geom_bond_site_symmetry_2
    _geom_bond_distance
    _geom_bond_publ_flag
    O1 C9 . 1.236(3) ?
    N1 C9 . 1.340(4) ?
    N1 C5 . 1.428(4) ?
    N1 H1 . 0.8600 ?
    N2 C9 . 1.337(4) ?
    N2 H2A . 0.857(10) ?
    N2 H2B . 0.863(10) ?
    C1 C6 . 1.351(7) ?
    C1 C2 . 1.368(10) ?
    C1 H1A . 0.9300 ?
    C2 C3 . 1.348(9) ?
    C2 C7 . 1.541(6) ?
    C3 C4 . 1.406(6) ?
    C3 H3 . 0.9300 ?
    C4 C5 . 1.358(6) ?
    C4 C8 . 1.407(7) ?
    C5 C6 . 1.377(6) ?
    C6 H6 . 0.9300 ?
    C7 H7A . 0.9600 ?
    C7 H7B . 0.9600 ?
    C7 H7C . 0.9600 ?
    C8 H8A . 0.9600 ?
    C8 H8B . 0.9600 ?
    C8 H8C . 0.9600 ?
loop_
    _geom_angle_atom_site_label_1
    _geom_angle_atom_site_label_2
    _geom_angle_atom_site_label_3
    _geom_angle_site_symmetry_1
    _geom_angle_site_symmetry_3
    _geom_angle
    _geom_angle_publ_flag
    C9 N1 C5 . . 121.9(2) ?
    C9 N1 H1 . . 119.1 ?
    C5 N1 H1 . . 119.1 ?
    C9 N2 H2A . . 117(2) ?
    C9 N2 H2B . . 115(3) ?
    H2A N2 H2B . . 128(4) ?
    C6 C1 C2 . . 119.2(6) ?
    C6 C1 H1A . . 120.4 ?
    C2 C1 H1A . . 120.4 ?
    C3 C2 C1 . . 119.0(4) ?
    C3 C2 C7 . . 119.5(7) ?
    C1 C2 C7 . . 121.5(6) ?
    C2 C3 C4 . . 122.7(5) ?
    C2 C3 H3 . . 118.7 ?
    C4 C3 H3 . . 118.7 ?
    C5 C4 C3 . . 117.1(4) ?
    C5 C4 C8 . . 121.0(4) ?
    C3 C4 C8 . . 121.8(4) ?
    C4 C5 C6 . . 119.7(3) ?
    C4 C5 N1 . . 119.8(3) ?
    C6 C5 N1 . . 120.5(4) ?
    C1 C6 C5 . . 122.2(6) ?
    C1 C6 H6 . . 118.9 ?
    C5 C6 H6 . . 118.9 ?
    C2 C7 H7A . . 109.5 ?
    C2 C7 H7B . . 109.5 ?
    H7A C7 H7B . . 109.5 ?
    C2 C7 H7C . . 109.5 ?
    H7A C7 H7C . . 109.5 ?
    H7B C7 H7C . . 109.5 ?
    C4 C8 H8A . . 109.5 ?
    C4 C8 H8B . . 109.5 ?
    H8A C8 H8B . . 109.5 ?
    C4 C8 H8C . . 109.5 ?
    H8A C8 H8C . . 109.5 ?
    H8B C8 H8C . . 109.5 ?
    O1 C9 N2 . . 122.5(2) ?
    O1 C9 N1 . . 122.4(2) ?
    N2 C9 N1 . . 115.1(2) ?
loop_
    _geom_torsion_atom_site_label_1
    _geom_torsion_atom_site_label_2
    _geom_torsion_atom_site_label_3
    _geom_torsion_atom_site_label_4
    _geom_torsion_site_symmetry_1
    _geom_torsion_site_symmetry_2
    _geom_torsion_site_symmetry_3
    _geom_torsion_site_symmetry_4
    _geom_torsion
    _geom_torsion_publ_flag
    C6 C1 C2 C3 . . . . 2.3(7) ?
    C6 C1 C2 C7 . . . . -178.3(4) ?
    C1 C2 C3 C4 . . . . 0.5(7) ?
    C7 C2 C3 C4 . . . . -178.9(4) ?
    C2 C3 C4 C5 . . . . -1.6(6) ?
    C2 C3 C4 C8 . . . . -178.1(5) ?
    C3 C4 C5 C6 . . . . -0.1(5) ?
    C8 C4 C5 C6 . . . . 176.5(4) ?
    C3 C4 C5 N1 . . . . -179.4(3) ?
    C8 C4 C5 N1 . . . . -2.8(5) ?
    C9 N1 C5 C4 . . . . 90.7(4) ?
    C9 N1 C5 C6 . . . . -88.6(4) ?
    C2 C1 C6 C5 . . . . -4.1(7) ?
    C4 C5 C6 C1 . . . . 2.9(6) ?
    N1 C5 C6 C1 . . . . -177.8(3) ?
    C5 N1 C9 O1 . . . . 6.1(5) ?
    C5 N1 C9 N2 . . . . -174.4(3) ?
loop_
    _geom_hbond_atom_site_label_D
    _geom_hbond_atom_site_label_H
    _geom_hbond_atom_site_label_A
    _geom_hbond_site_symmetry_A
    _geom_hbond_distance_DH
    _geom_hbond_distance_HA
    _geom_hbond_distance_DA
    _geom_hbond_angle_DHA
    N1 H1 O1 4_565 0.86 2.23 2.941(3) 140
    N2 H2A O1 4_565 0.860(10)
                            2.24(2) 2.985(3) 145(3)
    N2 H2B O1 3_656 0.860(10)
                            2.120(10)
                                    2.977(3) 173(4)
_shelx_hkl_file
;
   0   0  -1   -4.14    0.09
   0   0   1   -4.03    0.11
   0   0   1   -3.97    0.10
   0   0  -1   -3.98    0.11
   0   0   2 3774.73  105.06
   0   0  -2 3661.56  111.20
   0   0   2 3677.85  101.55
   0   0  -2 3280.23  102.57
   0   0  -3    0.06    0.19
   0   0   3   -0.02    0.11
   0   0   3   -0.05    0.12
   0   0  -3    0.09    0.10
   0   0  -4    7.32    0.47
   0   0   4    6.26    0.41
   0   0  -4    6.07    0.32
   0   0   4    6.64    0.43
   0   0  -5   -0.24    0.23
   0   0   5    0.00    0.16
   0   0   5    0.14    0.15
   0   0  -5   -0.04    0.12
   0   0   6    7.05    0.53
   0   0  -6    7.84    0.43
   0   0  -6    7.94    0.64
   0   0   6    8.17    0.57
   0   0   7    0.26    0.23
   0   0   7    0.21    0.22
   0   0  -7   -0.37    0.37
   0   0  -8   69.35    2.67
   0   0   8   74.51    2.55
   0   0   9    0.05    0.28
   0   0  -9    0.79    0.49
   0   0  10    5.31    0.67
   0   0 -10    6.15    0.81
   0   0 -11   -0.64    0.51
   0   0  11    0.80    0.44
   0  -1   0   -1.54    0.07
   0  -1   0   -1.75    0.09
   0  -1   0   -1.53    0.12
   0  -1   1 1338.06   40.40
   0   1   1 1341.70   41.36
   0   1  -1 1515.96   44.31
   0  -1  -1 1510.17   44.36
   0  -1  -1 1327.65   40.89
   0   1   1 1497.32   40.43
   0  -1   1 1459.97   40.97
   0  -1  -2 1763.09   49.11
   0  -1   2 1658.54   48.69
   0  -1   2 1686.85   48.53
   0   1  -2 1754.16   53.33
   0   1   2 1672.53   48.51
   0  -1  -2 1708.64   53.11
   0   1   2 1759.84   50.00
   0   1   3  244.09    7.41
   0  -1   3  241.52    7.11
   0   1  -3  261.65    7.78
   0  -1  -3  249.93    7.77
   0   1   3  240.78    7.06
   0  -1   3  242.87    7.27
   0  -1  -3  254.73    7.10
   0   1   4  167.34    4.92
   0  -1   4  162.93    4.96
   0  -1   4  173.91    5.02
   0  -1  -4  162.44    4.87
   0   1  -4  177.75    5.39
   0   1   4  173.95    5.19
   0   1  -4  162.38    4.95
   0  -1  -4  168.13    5.39
   0   1   5   23.53    1.08
   0   1  -5   24.89    0.92
   0  -1  -5   26.50    1.07
   0  -1   5   23.16    0.99
   0   1  -5   26.95    1.08
   0  -1   5   23.89    0.93
   0   1   5   24.13    0.96
   0   1   6   25.88    1.08
   0  -1   6   25.74    1.12
   0   1   6   26.32    1.20
   0   1  -6   28.81    1.01
   0  -1   6   25.10    1.03
   0  -1  -6   26.56    1.19
   0   1  -6   27.69    1.20
   0   1   7    4.02    0.44
   0   1  -7    5.71    0.44
   0  -1  -7    4.46    0.57
   0  -1   7    4.31    0.48
   0   1   7    3.62    0.52
   0   1  -7    5.34    0.60
   0   1  -8    1.66    0.51
   0  -1   8    1.22    0.37
   0  -1  -8    0.91    0.48
   0   1   8    1.22    0.34
   0   1   8    1.21    0.39
   0   1   9   11.45    0.82
   0  -1  -9   11.03    0.92
   0  -1   9   10.99    0.83
   0   1  -9   11.97    0.93
   0   1 -10    1.60    0.60
   0   1  10    2.66    0.50
   0  -1 -10    1.84    0.60
   0  -1  10    2.06    0.52
   0  -1  11    2.42    0.57
   0  -1 -11    2.94    0.74
   0   1 -11    2.93    0.73
   0  -2   0 1423.69   41.39
   0  -2   0 1452.05   41.05
   0  -2   0 1511.61   45.00
   0   2   0 1432.34   42.21
   0   2   1    0.84    0.11
   0  -2   1    0.55    0.17
   0   2  -1    0.58    0.20
   0  -2  -1    0.72    0.21
   0   2   1    0.56    0.19
   0  -2   1    0.45    0.13
   0   2  -1    0.19    0.13
   0   2   2    8.36    0.53
   0  -2   2    8.66    0.46
   0  -2  -2   11.30    0.55
   0  -2   2    8.31    0.48
   0  -2  -2    9.95    0.43
   0   2   2    9.72    0.38
   0   2   3  110.42    3.63
   0  -2   3  115.53    3.48
   0   2  -3  117.21    3.73
   0  -2  -3  118.10    3.75
   0  -2  -3  115.12    3.37
   0  -2   3  112.28    3.44
   0   2   3  114.72    3.35
   0  -2  -4    4.45    0.26
   0  -2   4    4.30    0.36
   0   2   4    4.09    0.31
   0  -2   4    4.05    0.36
   0  -2  -4    5.65    0.48
   0   2   4    4.75    0.46
   0   2  -4    5.68    0.46
   0   2   5   46.79    1.60
   0  -2  -5   49.11    1.51
   0  -2  -5   48.93    1.81
   0  -2   5   47.13    1.70
   0   2  -5   48.43    1.80
   0   2  -5   48.85    1.66
   0   2   5   48.31    1.84
   0  -2   6    0.40    0.23
   0  -2  -6    1.08    0.36
   0   2   6    0.48    0.22
   0   2  -6    1.94    0.30
   0   2   6    0.69    0.32
   0  -2   7    2.08    0.38
   0   2  -7    1.72    0.49
   0   2   7    1.51    0.40
   0  -2  -7    2.13    0.49
   0   2   7    1.62    0.32
   0   2  -7    2.26    0.33
   0   2  -8    0.42    0.46
   0   2   8   -0.07    0.28
   0  -2  -8    0.39    0.43
   0   2   8    0.06    0.25
   0   2  -8    0.22    0.25
   0  -2   8    0.28    0.30
   0   2   9   11.81    0.96
   0  -2  -9   14.20    1.00
   0  -2   9   13.81    0.94
   0   2   9   13.74    0.88
   0   2  -9   13.16    1.02
   0   2 -10    3.10    0.68
   0  -2  10    2.46    0.55
   0  -2 -10    2.24    0.64
   0  -2 -11    1.23    0.64
   0   2 -11    2.12    0.69
   0  -2  11    2.30    0.59
   0   3   0    0.03    0.16
   0  -3   0   -0.16    0.16
   0  -3   0   -0.08    0.20
   0  -3   0   -0.03    0.10
   0   3  -1    4.95    0.43
   0   3   1    3.35    0.36
   0  -3  -1    4.44    0.36
   0  -3  -1    4.46    0.27
   0   3  -1    3.47    0.30
   0  -3   1    3.55    0.35
   0  -3  -1    4.65    0.43
   0  -3   1    3.41    0.29
   0   3  -2   12.48    0.63
   0  -3  -2   12.20    0.64
   0  -3   2   11.57    0.55
   0  -3   2   11.54    0.60
   0   3   2   12.55    0.46
   0   3  -2   10.97    0.44
   0  -3  -2   10.92    0.53
   0   3   2   11.01    0.64
   0  -3   3    4.61    0.38
   0   3   3    5.05    0.47
   0   3   3    5.04    0.29
   0  -3  -3    5.61    0.35
   0   3  -3    5.63    0.45
   0  -3   3    5.83    0.44
   0  -3  -3    5.31    0.47
   0   3   4   51.54    1.64
   0   3  -4   52.08    1.88
   0   3   4   49.51    1.93
   0  -3  -4   54.76    1.94
   0  -3  -4   50.66    1.64
   0  -3   4   50.35    1.78
   0  -3   4   51.86    1.78
   0   3  -5    5.39    0.53
   0  -3   5    4.99    0.45
   0  -3  -5    5.32    0.55
   0  -3   5    5.44    0.47
   0   3   5    4.55    0.51
   0   3   5    5.07    0.37
   0  -3  -6    5.36    0.58
   0   3   6    4.02    0.38
   0  -3   6    4.10    0.46
   0   3  -6    4.26    0.56
   0   3   6    4.10    0.55
   0   3  -6    4.75    0.47
   0  -3  -7   10.44    0.83
   0  -3   7   11.77    0.81
   0   3  -7   12.35    0.77
   0   3  -7   14.17    0.96
   0   3   7   12.26    0.94
   0   3   8    4.89    0.73
   0  -3  -8    7.02    0.76
   0  -3   8    5.15    0.62
   0   3  -8    6.63    0.78
   0   3  -8    7.21    0.61
   0   3   9    2.62    0.57
   0   3  -9    2.98    0.65
   0  -3   9    1.91    0.50
   0  -3  -9    2.61    0.61
   0  -3 -10    2.26    0.63
   0   3  10    2.01    0.58
   0   3 -10    2.26    0.66
   0  -3  10    1.90    0.52
   0   3 -11    2.76    0.70
   0   4   0  705.59   20.54
   0  -4   0  685.49   20.19
   0  -4   0  709.47   21.81
   0  -4   0  706.72   19.77
   0  -4  -1   46.89    1.47
   0  -4  -1   46.85    1.74
   0   4  -1   44.90    1.55
   0   4   1   44.67    1.67
   0  -4   1   45.72    1.65
   0  -4   1   45.40    1.53
   0  -4  -1   45.75    1.62
   0   4  -1   47.47    1.76
   0  -4   2  142.85    4.56
   0   4   2  154.70    4.30
   0   4  -2  150.63    4.89
   0   4   2  148.08    4.70
   0  -4  -2  148.17    4.51
   0  -4  -2  147.96    4.89
   0  -4   2  148.80    4.44
   0   4  -2  146.62    4.44
   0  -4   3    0.92    0.25
   0  -4   3    0.98    0.29
   0  -4  -3    1.03    0.33
   0   4   3    0.91    0.32
   0   4   3    1.23    0.16
   0  -4  -3    1.00    0.22
   0   4  -3    1.21    0.32
   0   4   4    4.98    0.55
   0  -4   4    5.23    0.46
   0  -4   4    5.69    0.51
   0  -4  -4    4.90    0.38
   0  -4  -4    6.39    0.56
   0   4  -4    5.24    0.53
   0   4  -5    0.93    0.38
   0  -4  -5    0.84    0.36
   0  -4   5    0.24    0.29
   0  -4   5   -0.05    0.21
   0   4   5   -0.20    0.28
   0  -4  -6   24.32    1.23
   0   4  -6   22.16    1.17
   0   4   6   23.65    1.28
   0  -4   6   22.27    1.10
   0  -4  -7   18.06    1.11
   0   4  -7   16.72    1.07
   0  -4   7   17.40    1.00
   0   4  -7   18.08    0.98
   0   4   7   15.22    1.13
   0   4  -8   26.99    1.23
   0   4   8   25.60    1.48
   0   4  -8   26.28    1.38
   0  -4  -8   22.79    1.37
   0  -4   8   25.16    1.30
   0   4  -9    2.32    0.68
   0   4  -9    2.47    0.48
   0   4   9    2.30    0.60
   0  -4  -9    2.81    0.66
   0  -4   9    1.73    0.45
   0   4 -10    0.30    0.57
   0  -4 -10    0.58    0.57
   0  -4  10   -0.23    0.34
   0   4  10    0.75    0.42
   0  -5   0    0.13    0.25
   0   5   0   -0.17    0.19
   0  -5   0    0.17    0.15
   0  -5   0    0.14    0.27
   0  -5  -1    2.28    0.25
   0  -5   1    1.57    0.35
   0  -5  -1    2.04    0.36
   0   5  -1    2.86    0.45
   0  -5   1    2.34    0.28
   0   5  -1    2.18    0.29
   0   5   1    2.05    0.35
   0  -5  -1    1.86    0.37
   0  -5   2    1.34    0.27
   0  -5  -2    2.50    0.43
   0  -5   2    1.36    0.35
   0  -5  -2    1.58    0.32
   0   5  -2    2.67    0.45
   0   5   2    2.07    0.39
   0  -5  -3   21.89    0.99
   0   5  -3   21.54    1.07
   0  -5  -3   22.23    1.10
   0  -5   3   20.64    0.96
   0   5   3   20.16    1.10
   0  -5   3   21.22    1.04
   0   5  -4    0.07    0.34
   0  -5  -4   -0.17    0.32
   0  -5   4   -0.03    0.30
   0  -5   4    0.15    0.24
   0   5   4    0.00    0.30
   0   5  -5   17.75    1.01
   0  -5   5   17.44    0.98
   0  -5   5   17.65    0.96
   0  -5  -5   18.43    1.06
   0   5   5   18.18    1.13
   0  -5   6    4.37    0.54
   0  -5  -6    4.23    0.65
   0   5  -6    3.08    0.59
   0  -5   6    3.88    0.53
   0   5   6    4.37    0.66
   0   5   7    5.91    0.75
   0   5  -7    5.65    0.60
   0   5  -7    6.14    0.75
   0  -5   7    6.11    0.65
   0  -5  -7    5.76    0.76
   0  -5  -8    8.56    0.93
   0   5  -8    9.40    0.94
   0   5  -8    9.65    0.79
   0  -5   8    8.58    0.80
   0   5   8   10.30    0.94
   0   5   9    0.27    0.38
   0   5  -9    0.06    0.62
   0  -5   9    0.58    0.39
   0   5  -9    0.61    0.39
   0  -5  -9    0.24    0.52
   0   6   0   13.02    0.92
   0  -6   0   13.66    0.85
   0   6   0   15.31    0.81
   0  -6   1    0.62    0.33
   0   6   1    1.01    0.34
   0  -6   1    1.19    0.26
   0   6  -1    1.16    0.42
   0  -6  -1    0.68    0.33
   0  -6  -1    0.98    0.38
   0  -6   2   15.83    0.83
   0   6   2   15.96    0.97
   0  -6   2   17.40    0.97
   0  -6  -2   17.53    0.94
   0  -6  -2   17.39    0.98
   0   6  -2   18.14    1.02
   0  -6  -3    5.53    0.56
   0  -6   3    5.75    0.51
   0   6  -3    5.47    0.65
   0  -6   3    4.62    0.57
   0   6   3    5.20    0.62
   0  -6  -3    5.81    0.64
   0  -6  -4    0.17    0.38
   0  -6   4    0.71    0.31
   0   6  -4    0.40    0.39
   0   6   4    0.44    0.37
   0  -6   4    0.29    0.34
   0  -6   5    8.00    0.72
   0  -6   5    7.82    0.67
   0  -6  -5    7.52    0.77
   0   6  -5    6.53    0.73
   0   6   5    9.57    0.87
   0   6  -6   15.85    1.03
   0  -6  -6   14.29    1.01
   0  -6   6   14.33    0.93
   0   6   6   15.93    1.14
   0  -6   7    1.48    0.42
   0   6  -7    0.66    0.56
   0   6  -7    1.36    0.38
   0   6   7    1.53    0.56
   0  -6  -7    1.40    0.50
   0  -6   8    0.57    0.35
   0   6   8    0.15    0.35
   0   6  -8    0.61    0.38
   0  -6  -8    0.30    0.50
   0   6  -8    0.11    0.58
   0  -7   0   -0.78    0.28
   0   7   0    0.44    0.42
   0  -7   1    3.24    0.53
   0  -7  -1    3.30    0.53
   0   7  -1    3.71    0.65
   0  -7  -1    2.83    0.53
   0   7  -2   -0.16    0.39
   0  -7  -2    0.18    0.33
   0   7   2    0.18    0.37
   0  -7   2    0.09    0.34
   0  -7  -2   -0.34    0.35
   0  -7  -3    1.24    0.44
   0   7   3    1.02    0.42
   0  -7   3    0.66    0.36
   0   7  -3    0.89    0.48
   0  -7   4    2.07    0.47
   0   7   4    2.78    0.59
   0  -7  -4    3.84    0.60
   0  -7   4    2.83    0.47
   0   7  -4    2.16    0.54
   0  -7  -5    0.44    0.43
   0  -7   5    0.72    0.43
   0  -7   5   -0.07    0.31
   0   7   5    0.83    0.47
   0   7  -5    0.20    0.44
   0   7   6    0.99    0.56
   0  -7  -6    1.05    0.51
   0  -7   6    0.45    0.42
   0  -7   6    1.10    0.40
   0   7  -6   -0.27    0.48
   0   7  -7   -0.17    0.54
   0  -7  -7    1.62    0.53
   0  -7   7    1.07    0.39
   0   7   7    0.83    0.55
   0   8   0   -1.01    0.41
   0  -8   0   -0.20    0.34
   0  -8   1   -0.38    0.35
   0   8  -1   -0.14    0.45
   0   8   1   -0.26    0.49
   0  -8  -1    1.02    0.43
   0  -8   2    0.18    0.36
   0  -8  -2    0.57    0.41
   0   8  -2    0.36    0.47
   0   8  -3    0.34    0.49
   0  -8  -3    0.56    0.41
   0  -8   3    0.59    0.38
   0   8   3   -0.34    0.38
   0   8  -4    0.09    0.46
   0  -8  -4   -0.08    0.39
   0  -8   4    0.03    0.35
   0   8   4    0.24    0.47
   0  -8   5   -0.09    0.39
   0   8  -5   -0.37    0.46
   0  -8  -5   -0.32    0.37
   0   8   5    0.21    0.50
   0   8  -6   -0.05    0.52
   0  -9   0   -0.34    0.31
   0   9   0   -0.22    0.56
   0   9   1    0.52    0.63
   0   9  -1    0.22    0.56
   0  -9   1    1.16    0.45
   0  -9  -1    0.97    0.46
   0   9  -2    1.16    0.58
   0   9   2    1.42    0.77
   0  -9   2    0.63    0.43
   0   9  -3    0.26    0.54
   1   0 -11   -0.15    0.50
  -1   0  11    0.14    0.39
  -1   0  10    5.88    0.69
   1   0 -10    7.45    0.85
   1   0  -9   -0.09    0.43
  -1   0   9   -0.09    0.26
   1   0  -8    1.82    0.49
  -1   0   8    0.16    0.28
   1   0  -7   -0.13    0.19
   1   0  -7   -0.60    0.34
  -1   0   7    0.14    0.24
  -1   0   7    0.39    0.23
  -1   0   6   10.97    0.65
   1   0  -6   13.35    0.59
   1   0  -6   13.54    0.79
  -1   0   6   12.54    0.71
  -1   0   5   -0.05    0.15
   1   0  -5   -0.06    0.24
   1   0  -5   -0.07    0.13
  -1   0   5   -0.15    0.13
   1   0  -4   86.35    2.79
   1   0  -4   84.31    2.52
  -1   0   4   83.61    2.58
  -1   0   4   81.79    2.65
   1   0  -3   -0.08    0.11
   1   0  -3   -0.01    0.18
  -1   0   3   -0.09    0.11
  -1   0   3    0.16    0.12
  -1   0   2  207.43    5.96
   1   0  -2  210.26    6.01
  -1   0   2  209.12    6.17
   1   0  -2  210.27    6.51
  -1   0   1   -0.11    0.05
  -1   0   1    0.32    0.07
   1   0  -1   -0.12    0.05
   1   0  -1   -0.14    0.07
  -1   0  -1  -10.15    0.24
  -1   0  -1  -10.60    0.23
  -1   0  -2   26.87    0.98
   1   0   2   31.05    0.89
  -1   0  -2   24.43    0.83
  -1   0  -2   26.20    0.96
  -1   0  -3   -0.05    0.20
  -1   0  -3   -0.11    0.09
   1   0   3    0.07    0.14
   1   0   3   -0.12    0.11
  -1   0  -4    4.54    0.28
   1   0   4    5.10    0.42
  -1   0  -4    5.13    0.47
   1   0   4    5.17    0.37
  -1   0  -5   -0.57    0.23
   1   0   5   -0.19    0.14
  -1   0  -5    0.13    0.12
   1   0   5    0.45    0.18
  -1   0  -6    0.85    0.18
   1   0   6    0.47    0.24
   1   0   6    0.95    0.26
  -1   0  -6    1.42    0.39
   1   0   7   -0.06    0.21
  -1   0  -7    0.10    0.37
   1   0   7    0.20    0.21
   1   0   8  153.95    4.71
  -1   0  -8  142.55    5.02
   1   0   9    0.23    0.32
  -1   0  -9   -0.75    0.39
   1   0  10    6.12    0.70
  -1   0 -10    6.78    0.85
  -1   0 -11    0.04    0.53
   1   0  11    0.21    0.42
   1   1 -11    4.69    0.81
   1  -1 -11    6.23    0.90
  -1  -1  11    6.00    0.78
  -1  -1  10   -0.04    0.37
   1   1 -10    0.67    0.53
   1  -1 -10    0.91    0.55
  -1   1  10   -0.14    0.34
  -1  -1   9   29.83    1.43
  -1   1   9   31.30    1.48
   1  -1  -9   29.98    1.49
  -1   1   9   30.70    1.39
   1   1  -9   29.34    1.48
  -1   1   8    1.76    0.40
   1  -1  -8    1.03    0.46
  -1   1   8    1.22    0.35
   1   1  -8    1.89    0.51
  -1  -1   8    1.34    0.37
  -1   1   7  112.05    3.83
   1   1  -7  117.23    3.57
  -1   1   7  109.72    3.64
   1  -1  -7  118.22    3.97
   1   1  -7  118.22    3.95
  -1  -1   7  121.44    3.74
  -1   1   6   88.32    2.77
   1  -1  -6   85.81    2.99
  -1   1   6   88.59    2.94
  -1  -1   6   87.25    2.82
   1   1  -6   84.62    2.69
   1   1  -6   87.72    2.98
  -1  -1   6   82.99    2.74
  -1  -1   5   90.89    2.91
   1   1  -5   96.40    3.15
  -1  -1   5   94.61    2.96
  -1   1   5   96.59    3.10
   1   1  -5   93.07    2.88
   1  -1  -5   93.25    3.16
  -1   1   5   95.45    2.91
   1  -1  -5   92.59    2.81
   1   1  -4   52.98    1.79
   1  -1  -4   55.49    1.96
  -1   1   4   58.68    1.96
  -1   1   4   56.46    1.79
   1  -1  -4   58.52    1.74
   1   1  -4   59.11    1.97
  -1  -1   4   56.66    1.79
  -1  -1   4   57.14    1.85
  -1  -1   3  152.23    4.44
   1   1  -3  154.99    4.80
   1   1  -3  146.32    4.45
  -1   1   3  150.07    4.37
   1  -1  -3  154.02    4.82
  -1   1   3  148.24    4.62
  -1  -1   3  147.64    4.48
   1  -1  -3  158.47    4.39
  -1  -1   2  132.37    3.89
  -1   1   2  131.77    4.00
   1  -1  -2  127.20    4.17
   1   1  -2  139.90    4.16
  -1  -1   2  130.60    3.84
   1  -1  -2  136.84    3.82
   1   1  -2  126.82    3.87
  -1   1   2  130.24    3.77
   1   1  -1 1214.72   36.74
  -1  -1   1 1131.35   33.87
  -1   1   1 1125.51   34.33
   1  -1  -1 1226.97   34.00
   1  -1  -1 1158.04   36.81
  -1  -1   1 1247.56   34.71
  -1  -1   0  762.09   21.65
   1  -1   0  742.16   22.99
  -1  -1   0  747.60   21.20
  -1  -1   0  694.32   20.84
  -1  -1   0  733.56   22.95
   1  -1   0  748.94   21.19
  -1   1   0  777.17   21.65
  -1  -1  -1  280.93    8.62
   1  -1   1  299.66    8.41
  -1  -1  -1  299.07    8.42
   1   1   1  291.52    8.25
  -1   1  -1  299.63    9.09
  -1  -1  -1  294.87    9.07
   1  -1   1  283.15    8.26
  -1  -1  -2  150.58    4.74
   1  -1   2  155.92    4.40
  -1  -1  -2  150.34    4.34
   1   1   2  149.54    4.31
  -1  -1  -2  146.06    4.58
  -1   1  -2  152.04    4.75
   1  -1   2  146.57    4.34
  -1  -1  -3   56.61    1.93
  -1   1  -3   60.03    1.94
   1  -1   3   54.67    1.78
   1   1   3   55.62    1.88
   1  -1   3   58.09    1.77
   1  -1   3   56.23    1.76
   1   1   3   56.09    1.75
  -1  -1  -3   56.50    1.66
  -1   1  -4  104.58    3.37
  -1  -1  -4   98.46    2.96
   1  -1   4  106.24    3.12
   1  -1   4   99.48    3.11
   1   1   4  100.98    3.07
   1   1   4  100.75    3.27
  -1  -1  -4  103.50    3.37
   1  -1   5   31.21    1.21
   1   1   5   30.03    1.29
  -1   1  -5   32.05    1.12
  -1  -1  -5   33.04    1.31
  -1   1  -5   33.12    1.31
   1   1   5   31.19    1.17
   1  -1   5   32.68    1.15
   1   1   6   20.70    0.93
   1  -1   6   23.03    0.92
  -1  -1  -6   22.07    1.06
   1   1   6   22.35    1.07
   1  -1   6   20.06    0.96
  -1   1  -6   22.58    0.86
  -1   1  -6   20.19    1.05
   1   1   7    2.68    0.43
  -1   1  -7    2.50    0.31
   1   1   7    2.44    0.37
  -1  -1  -7    2.53    0.49
   1  -1   7    1.89    0.36
  -1   1  -7    3.66    0.56
   1   1   8    7.78    0.70
   1  -1   8    6.84    0.65
  -1   1  -8    8.55    0.79
   1   1   8    7.16    0.63
  -1  -1  -8    8.03    0.79
  -1   1  -9    1.73    0.57
  -1  -1  -9    1.69    0.55
   1   1   9    1.68    0.43
   1  -1   9    1.57    0.42
   1   1  10   29.09    1.40
   1  -1  10   27.80    1.43
  -1   1 -10   25.21    1.46
  -1  -1 -10   24.62    1.45
   1   1  11    0.10    0.37
   1  -1  11    0.11    0.40
  -1  -1 -11    0.18    0.52
  -1   1 -11    0.32    0.53
  -1  -2  11    0.82    0.43
   1   2 -11    0.66    0.55
   1  -2 -11    0.87    0.55
  -1  -2  10    0.82    0.46
   1   2 -10    2.01    0.59
   1  -2 -10    1.64    0.58
  -1   2  10    1.49    0.47
   1   2  -9   15.04    1.05
  -1   2   9   15.02    1.09
  -1  -2   9   15.21    1.00
   1  -2  -9   15.54    1.05
   1  -2  -8    1.94    0.49
   1   2  -8    1.92    0.36
  -1   2   8    1.62    0.37
  -1   2   8    1.04    0.40
   1   2  -8    1.61    0.53
  -1  -2   8    2.43    0.47
  -1   2   7    2.86    0.39
   1   2  -7    3.85    0.41
  -1   2   7    2.14    0.46
   1   2  -7    4.78    0.59
  -1  -2   7    3.42    0.47
   1  -2  -7    4.08    0.56
  -1  -2   6  117.58    3.66
   1   2  -6  116.86    3.88
   1   2  -6  113.66    3.57
  -1   2   6  110.86    3.83
   1  -2  -6  114.65    3.90
  -1   2   6  115.65    3.53
   1   2  -5   17.65    0.80
   1  -2  -5   18.20    0.69
  -1   2   5   19.03    0.78
   1   2  -5   19.28    0.90
   1  -2  -5   18.65    0.91
  -1  -2   5   19.16    0.87
  -1   2   5   17.00    0.94
   1   2  -4   80.07    2.53
  -1   2   4   78.33    2.68
   1   2  -4   80.39    2.68
   1  -2  -4   81.02    2.41
   1  -2  -4   80.22    2.72
  -1  -2   4   80.44    2.55
  -1   2   4   78.40    2.42
   1  -2  -3  115.85    3.86
  -1   2   3  120.01    3.75
  -1  -2   3  120.97    3.58
  -1  -2   3  115.17    3.55
  -1   2   3  115.95    3.44
   1   2  -3  121.29    3.83
   1  -2  -3  121.10    3.49
   1  -2  -2  341.06    9.63
  -1   2   2  338.88    9.45
  -1  -2   2  305.93    9.53
  -1  -2   2  338.30    9.70
   1  -2  -2  344.63   10.48
  -1   2   2  331.89    9.94
   1   2  -2  346.74   10.45
   1   2  -1   16.84    0.67
   1  -2  -1   15.65    0.69
  -1  -2   1   16.18    0.62
   1  -2  -1   15.84    0.61
  -1   2   1   17.26    0.50
  -1  -2   1   15.44    0.63
  -1   2   1   14.71    0.66
  -1  -2   1   14.68    0.60
  -1  -2   0    9.38    0.49
  -1  -2   0    9.57    0.49
   1  -2   0    9.33    0.49
   1  -2   0    9.70    0.36
  -1   2   0    9.11    0.43
  -1  -2   0    9.16    0.39
   1  -2   0    9.55    0.45
  -1  -2   0    9.11    0.44
   1  -2   1 1508.91   41.53
   1   2   1 1535.39   41.95
  -1  -2  -1 1488.94   42.20
  -1  -2  -1 1519.17   45.79
  -1   2  -1 1513.49   45.94
  -1   2  -1 1497.93   43.18
   1  -2   1 1399.29   42.21
  -1  -2  -1 1411.71   43.10
  -1   2  -2    0.57    0.21
  -1  -2  -2    0.49    0.22
   1  -2   2    0.50    0.19
  -1  -2  -2    0.44    0.13
   1  -2   2    0.32    0.14
  -1  -2  -2    0.30    0.24
   1   2   2    0.31    0.11
   1  -2   3   22.74    0.91
  -1  -2  -3   24.15    0.81
  -1   2  -3   25.70    1.00
   1   2   3   23.67    0.85
  -1  -2  -3   25.84    1.01
   1  -2   3   25.16    0.94
   1   2   3   24.60    1.04
   1   2   4   30.25    1.26
   1  -2   4   30.40    1.10
  -1  -2  -4   29.68    1.20
   1   2   4   30.41    1.05
   1  -2   4   29.65    1.13
  -1   2  -4   29.82    1.20
  -1  -2  -4   29.87    0.95
   1   2   5   65.41    2.11
  -1   2  -5   65.91    2.34
   1   2   5   64.32    2.34
   1  -2   5   67.62    2.12
   1  -2   5   64.30    2.19
  -1  -2  -5   65.79    2.35
   1  -2   6    1.20    0.28
  -1   2  -6    1.07    0.27
  -1  -2  -6    0.63    0.34
   1   2   6    0.68    0.33
   1   2   6    0.91    0.24
  -1   2  -6    0.85    0.39
  -1  -2  -7   14.30    0.92
   1   2   7   13.38    0.75
  -1   2  -7   13.30    0.72
   1   2   7   15.41    0.95
  -1   2  -7   14.50    0.95
   1  -2   7   13.85    0.82
   1  -2   8    0.62    0.33
   1   2   8    0.78    0.35
   1   2   8    0.95    0.31
  -1   2  -8    0.02    0.43
  -1  -2  -8    0.41    0.45
   1  -2   9    1.87    0.45
   1   2   9    3.00    0.49
  -1   2  -9    2.06    0.62
  -1  -2  -9    4.02    0.66
   1   2   9    2.15    0.55
  -1   2 -10    1.50    0.64
  -1  -2 -10    2.69    0.68
   1  -2  10    3.70    0.61
  -1   2 -11    9.45    1.04
   1  -2  11    9.39    0.93
  -1  -3  10    0.89    0.43
   1   3 -10    0.96    0.55
   1  -3 -10    0.53    0.53
  -1   3  10    0.23    0.42
   1   3  -9   15.27    0.89
  -1   3   9   20.87    1.31
   1   3  -9   17.77    1.13
   1  -3  -9   16.44    1.12
  -1  -3   9   16.92    1.08
   1   3  -8   32.89    1.57
   1  -3  -8   31.79    1.58
   1   3  -8   34.65    1.41
  -1  -3   8   36.28    1.56
  -1   3   8   35.09    1.69
   1  -3  -7   90.11    3.28
   1   3  -7   87.54    3.21
  -1   3   7   94.21    3.31
  -1  -3   7   89.54    3.07
   1   3  -7   91.55    2.99
   1   3  -6   57.86    2.26
   1   3  -6   62.47    2.13
   1  -3  -6   60.33    2.31
  -1   3   6   64.72    2.37
  -1  -3   6   62.20    2.19
  -1   3   5    4.83    0.35
   1  -3  -5    4.46    0.33
   1  -3  -5    5.85    0.57
   1   3  -5    4.76    0.50
  -1   3   5    3.91    0.49
   1   3  -5    3.85    0.43
  -1  -3   5    4.67    0.44
  -1   3   4   85.53    2.57
   1   3  -4   87.20    2.92
  -1  -3   4   87.03    2.75
  -1   3   4   83.37    2.92
  -1  -3   4   85.51    2.75
   1  -3  -4   87.95    2.98
   1  -3  -4   84.12    2.62
  -1  -3   3    3.45    0.35
   1   3  -3    2.99    0.34
  -1   3   3    3.13    0.38
  -1   3   3    2.80    0.21
   1  -3  -3    2.90    0.26
  -1  -3   3    3.36    0.32
   1  -3  -3    3.13    0.39
   1   3  -2    0.57    0.23
   1  -3  -2    0.74    0.18
  -1  -3   2    0.67    0.18
  -1   3   2    0.41    0.22
  -1  -3   2    0.30    0.19
  -1  -3   2    0.67    0.16
  -1   3   2    0.53    0.10
   1  -3  -2    0.64    0.24
   1   3  -1   99.23    3.18
  -1  -3   1   92.71    2.95
  -1   3   1   89.40    3.00
  -1  -3   1   90.74    2.86
   1  -3  -1   99.06    2.76
   1  -3  -1   99.68    3.19
   1  -3  -1   95.87    2.94
   1  -3   0    0.62    0.13
  -1   3   0    0.41    0.17
  -1  -3   0    0.86    0.21
   1  -3   0    1.14    0.27
  -1  -3   0    0.63    0.25
  -1  -3   0    1.32    0.26
  -1  -3   0    0.72    0.15
   1  -3   0    0.33    0.18
  -1  -3  -1  237.45    7.22
  -1  -3  -1  239.26    6.80
  -1  -3  -1  242.05    7.54
   1  -3   1  234.92    6.81
   1  -3   1  228.19    7.01
  -1  -3  -1  234.52    6.95
  -1   3  -1  248.56    7.58
  -1   3  -1  239.15    7.02
  -1  -3  -2    3.62    0.32
   1   3   2    3.10    0.25
  -1   3  -2    3.21    0.38
  -1  -3  -2    3.45    0.37
   1  -3   2    2.98    0.28
   1  -3   2    3.28    0.35
   1   3   2    3.10    0.35
  -1  -3  -3   41.53    1.53
   1  -3   3   39.94    1.43
   1  -3   3   39.22    1.40
   1   3   3   38.85    1.29
  -1   3  -3   42.04    1.53
  -1  -3  -3   40.52    1.33
   1   3   3   39.55    1.55
  -1   3  -4   16.57    0.82
  -1  -3  -4   15.21    0.62
  -1  -3  -4   16.78    0.84
   1   3   4   15.71    0.65
   1  -3   4   16.28    0.77
   1  -3   4   15.15    0.75
   1   3   4   14.24    0.88
   1   3   5    0.11    0.25
  -1   3  -5    0.73    0.35
  -1  -3  -5    0.67    0.31
   1  -3   5    0.53    0.23
   1  -3   5    0.29    0.23
   1   3   5    0.37    0.17
   1  -3   6    1.62    0.34
  -1  -3  -6    2.00    0.44
  -1   3  -6    2.70    0.50
   1   3   6    1.86    0.42
   1   3   6    1.43    0.27
  -1   3  -7    1.41    0.52
   1   3   7    0.81    0.38
   1  -3   7    1.17    0.32
   1   3   7    1.29    0.30
  -1   3  -7    0.93    0.32
  -1  -3  -7    1.05    0.45
  -1   3  -8   33.33    1.62
  -1   3  -8   34.74    1.38
  -1  -3  -8   31.09    1.57
   1  -3   8   33.74    1.50
   1   3   8   33.36    1.63
  -1  -3  -9    4.11    0.69
   1  -3   9    3.24    0.56
  -1   3  -9    2.57    0.66
   1   3   9    3.25    0.60
  -1   3 -10    5.96    0.85
   1  -3  10    6.10    0.75
   1   3  10    6.54    0.79
  -1  -3 -10    5.68    0.82
  -1   4  10    1.52    0.51
   1  -4 -10    0.77    0.57
  -1  -4  10    0.61    0.44
  -1   4   9    0.17    0.43
   1  -4  -9   -0.09    0.46
   1   4  -9   -0.20    0.28
  -1  -4   9    0.29    0.32
   1   4  -9    0.32    0.49
  -1  -4   8   19.27    1.10
   1   4  -8   18.03    0.99
   1  -4  -8   18.70    1.16
   1   4  -8   18.41    1.16
  -1   4   8   17.22    1.22
   1   4  -7   17.40    0.95
  -1  -4   7   15.92    0.96
   1  -4  -7   15.00    1.02
  -1   4   7   17.01    1.15
   1   4  -7   16.47    1.03
  -1   4   6    2.41    0.52
   1   4  -6    3.27    0.55
   1   4  -6    2.48    0.42
  -1  -4   6    2.61    0.44
   1  -4  -6    2.85    0.56
  -1   4   5   93.89    3.27
  -1  -4   5   92.80    3.05
   1  -4  -5   92.01    3.29
  -1  -4   5   92.29    3.03
   1   4  -5   91.38    3.21
   1  -4  -4    4.00    0.49
   1  -4  -4    3.49    0.34
  -1  -4   4    3.03    0.38
   1   4  -4    2.82    0.41
  -1  -4   4    3.51    0.44
  -1   4   4    2.73    0.45
  -1  -4   3    0.57    0.21
   1  -4  -3    0.52    0.20
  -1  -4   3    0.48    0.26
   1  -4  -3    0.54    0.30
  -1   4   3    0.63    0.29
   1   4  -3    0.47    0.27
  -1  -4   2   -0.02    0.14
  -1   4   2    0.39    0.11
   1   4  -2    0.19    0.24
   1   4  -2    0.03    0.15
  -1   4   2   -0.05    0.23
   1  -4  -2    0.16    0.18
   1  -4  -2   -0.10    0.24
  -1  -4   2   -0.11    0.20
  -1   4   1   18.59    0.90
   1  -4  -1   21.26    0.73
  -1  -4   1   19.45    0.89
   1  -4  -1   19.68    0.88
   1   4  -1   20.85    0.96
   1  -4  -1   21.51    0.98
  -1  -4   1   19.91    0.83
   1   4  -1   21.13    0.84
  -1   4   0  103.86    3.37
   1  -4   0  109.66    3.18
   1  -4   0  110.98    3.63
   1   4   0  104.02    3.39
   1  -4   0  109.98    3.40
  -1  -4   0  106.71    3.23
  -1  -4   0  106.73    3.59
  -1  -4   0  107.08    3.37
  -1  -4  -1    3.25    0.41
   1  -4   1    3.54    0.31
   1  -4   1    3.82    0.39
  -1   4  -1    3.46    0.30
  -1   4  -1    3.78    0.45
  -1  -4  -1    3.63    0.31
  -1  -4  -1    3.39    0.36
   1   4   1    3.36    0.39
   1   4   2   15.88    0.85
  -1   4  -2   16.09    0.63
  -1  -4  -2   16.22    0.75
   1  -4   2   15.57    0.82
  -1  -4  -2   16.49    0.84
   1  -4   2   15.73    0.71
   1   4   2   16.61    0.65
  -1   4  -2   17.10    0.85
   1   4   3   18.65    0.72
  -1  -4  -3   18.94    0.94
  -1  -4  -3   19.47    0.82
   1  -4   3   17.95    0.89
   1  -4   3   18.14    0.83
  -1   4  -3   20.62    0.96
   1   4   3   18.62    0.99
   1  -4   4    1.21    0.31
  -1   4  -4    1.27    0.36
  -1  -4  -4    1.14    0.36
   1  -4   4    0.98    0.27
   1   4   4    1.52    0.38
   1   4   4    0.99    0.19
   1  -4   5    5.47    0.52
   1   4   5    5.04    0.60
   1  -4   5    4.60    0.47
  -1  -4  -5    5.59    0.59
  -1   4  -5    5.25    0.58
   1  -4   6    4.30    0.50
   1  -4   6    3.91    0.48
   1   4   6    3.64    0.59
  -1  -4  -6    4.56    0.61
  -1   4  -6    3.53    0.59
  -1   4  -7   80.28    2.74
  -1  -4  -7   75.81    3.00
   1   4   7   84.22    3.06
   1  -4   7   77.58    2.79
   1   4   8    5.64    0.76
  -1   4  -8    8.46    0.71
  -1   4  -8    7.35    0.83
   1  -4   8    7.67    0.72
  -1  -4  -8    5.37    0.78
   1   4   9    6.86    0.84
  -1   4  -9    6.33    0.86
  -1  -4  -9    7.23    0.88
   1  -4   9    6.29    0.68
  -1  -4 -10    0.81    0.58
   1   4  10    0.61    0.42
   1  -4  10   -0.10    0.31
  -1   4 -10    0.41    0.59
  -1   5   9    0.40    0.42
   1   5  -9   -0.12    0.35
   1  -5  -9   -0.06    0.49
  -1  -5   9    0.47    0.34
   1   5  -8    1.46    0.44
   1   5  -8    0.93    0.59
  -1   5   8    1.79    0.57
   1  -5  -8    1.44    0.58
  -1  -5   8    2.01    0.47
  -1   5   7    2.39    0.59
  -1  -5   7    1.75    0.44
   1   5  -7    1.24    0.54
   1   5  -7    3.20    0.51
   1  -5  -7    2.98    0.61
  -1  -5   6    5.60    0.59
   1  -5  -6    4.85    0.69
   1   5  -6    4.93    0.65
  -1   5   6    6.66    0.77
   1   5  -6    5.69    0.58
   1  -5  -5    3.66    0.60
  -1  -5   5    3.27    0.46
   1   5  -5    2.78    0.51
  -1  -5   5    2.84    0.48
  -1   5   5    2.81    0.57
  -1   5   4   26.63    1.31
  -1  -5   4   24.15    1.11
   1  -5  -4   23.07    1.03
   1  -5  -4   25.19    1.22
   1   5  -4   23.36    1.16
  -1  -5   4   23.27    1.14
  -1   5   3   51.48    1.98
   1   5  -3   46.72    1.90
   1  -5  -3   50.41    1.96
   1  -5  -3   48.58    1.78
  -1  -5   3   49.87    1.86
  -1  -5   3   48.53    1.77
   1  -5  -2   60.30    2.07
  -1  -5   2   61.28    2.01
  -1  -5   2   56.33    2.09
   1  -5  -2   57.47    2.22
  -1   5   2   58.73    2.17
   1   5  -2   58.20    2.21
  -1  -5   1    3.32    0.42
   1  -5  -1    4.35    0.46
  -1  -5   1    3.98    0.36
   1  -5  -1    4.06    0.49
  -1   5   1    4.34    0.45
   1   5  -1    4.84    0.43
   1   5  -1    4.17    0.51
  -1   5   0   21.88    1.13
  -1  -5   0   22.89    1.02
  -1  -5   0   21.13    1.05
  -1   5   0   22.33    0.98
   1   5   0   23.35    1.04
  -1  -5   0   22.33    0.90
   1  -5   0   23.66    0.86
   1  -5   0   23.11    1.05
   1  -5   1    3.07    0.42
  -1  -5  -1    3.34    0.40
  -1   5  -1    2.54    0.45
  -1  -5  -1    2.57    0.43
  -1  -5  -1    2.59    0.29
   1   5   1    3.39    0.42
  -1   5  -1    2.82    0.31
   1  -5   1    2.96    0.30
   1   5   2    9.30    0.71
  -1   5  -2   10.64    0.72
   1  -5   2   10.37    0.56
   1   5   2    9.48    0.48
  -1  -5  -2    9.19    0.68
   1  -5   2    8.64    0.65
  -1  -5  -2    8.82    0.59
  -1  -5  -3    0.89    0.29
   1  -5   3    1.95    0.32
  -1   5  -3    2.06    0.44
  -1  -5  -3    1.50    0.40
   1   5   3    1.24    0.38
   1  -5   3    1.69    0.38
   1  -5   4    0.66    0.35
  -1   5  -4    0.71    0.38
  -1  -5  -4    0.57    0.36
   1  -5   4    0.62    0.26
   1   5   4    0.40    0.34
  -1  -5  -5   37.27    1.65
   1  -5   5   37.20    1.51
   1   5   5   35.38    1.70
  -1   5  -5   37.13    1.61
   1   5   6    6.67    0.76
   1  -5   6    7.14    0.67
  -1   5  -6    6.66    0.75
   1  -5   6    6.99    0.64
  -1  -5  -6    7.01    0.76
   1   5   7    0.20    0.39
  -1   5  -7    0.47    0.47
  -1  -5  -7    0.35    0.41
   1  -5   7    0.18    0.29
  -1  -5  -8    2.97    0.65
  -1   5  -8    2.43    0.70
   1  -5   8    2.03    0.46
  -1   5  -8    3.18    0.51
   1   5   8    2.13    0.56
   1   5   9    5.73    0.79
  -1   5  -9    5.55    0.87
  -1   5  -9    5.59    0.63
  -1  -5  -9    7.02    0.91
   1  -5   9    7.24    0.74
   1   6  -8    2.16    0.48
  -1  -6   8    0.63    0.36
   1  -6  -8    1.13    0.58
  -1   6   8    0.81    0.44
  -1  -6   7    0.08    0.32
  -1   6   7    0.07    0.46
   1   6  -7    0.21    0.35
   1  -6  -7    0.75    0.49
   1   6  -7    0.00    0.51
  -1  -6   6   11.75    0.84
  -1   6   6   12.24    1.03
   1  -6  -6   10.37    0.90
   1   6  -6   11.31    0.91
   1   6  -5    5.42    0.66
  -1   6   5    6.17    0.75
  -1  -6   5    3.68    0.56
  -1  -6   5    4.30    0.54
   1  -6  -5    5.43    0.67
  -1  -6   4   -0.06    0.31
   1  -6  -4   -0.14    0.38
  -1   6   4    0.24    0.35
  -1  -6   4    0.05    0.26
   1   6  -4   -0.27    0.35
   1  -6  -3    0.17    0.36
   1  -6  -3    0.36    0.30
  -1   6   3    0.82    0.41
   1   6  -3    0.48    0.39
  -1  -6   3    0.74    0.36
  -1  -6   3    0.64    0.27
  -1  -6   2    6.19    0.61
   1  -6  -2    6.73    0.62
   1  -6  -2    5.69    0.62
  -1   6   2    6.16    0.63
  -1  -6   2    5.89    0.49
   1   6  -2    4.65    0.61
  -1   6   1   -0.09    0.27
   1   6  -1   -0.37    0.32
   1  -6  -1    0.36    0.35
  -1  -6   1    0.29    0.21
  -1  -6   1    0.42    0.32
   1  -6  -1    0.46    0.31
   1   6   0    2.75    0.56
   1   6   0    2.53    0.39
  -1  -6   0    2.36    0.43
  -1   6   0    2.99    0.42
   1  -6   0    2.73    0.45
  -1   6   0    3.96    0.60
  -1  -6  -1    4.20    0.55
   1  -6   1    5.79    0.60
  -1  -6  -1    5.83    0.57
  -1   6  -1    5.69    0.66
   1   6   1    5.17    0.56
   1   6   2   14.36    0.91
  -1   6  -2   13.19    0.89
   1  -6   2   14.43    0.74
  -1  -6  -2   12.88    0.80
   1  -6   2   13.79    0.87
  -1  -6  -2   12.12    0.85
   1  -6   3    8.77    0.73
   1   6   3   10.76    0.84
   1  -6   3   11.16    0.68
  -1   6  -3    9.53    0.79
  -1  -6  -3    9.52    0.77
   1   6   4    2.06    0.49
   1  -6   4    2.39    0.41
   1  -6   4    1.59    0.41
  -1   6  -4    1.86    0.51
  -1  -6  -4    1.74    0.48
  -1   6  -5    2.90    0.57
   1  -6   5    3.05    0.47
  -1  -6  -5    3.16    0.58
   1   6   5    3.65    0.62
   1  -6   5    3.34    0.51
   1  -6   6    4.31    0.55
   1   6   6    4.15    0.70
  -1  -6  -6    3.59    0.62
  -1   6  -6    2.87    0.62
   1  -6   6    2.99    0.54
   1   6   7   -0.14    0.42
   1  -6   7    0.37    0.33
  -1   6  -7    0.05    0.55
  -1  -6  -7    0.33    0.42
  -1  -6  -8    0.15    0.39
  -1   6  -8   -0.18    0.57
  -1   6  -8    1.17    0.39
   1  -6   8   -0.13    0.32
   1   6   8    0.35    0.37
  -1   6  -9    0.13    0.72
  -1  -7   7    0.77    0.35
   1   7  -7    2.25    0.49
   1  -7  -7    0.82    0.58
  -1   7   7    0.83    0.59
   1  -7  -6    0.02    0.40
  -1  -7   6    0.45    0.34
  -1   7   6    0.37    0.47
   1   7  -6   -0.21    0.50
  -1  -7   5    2.48    0.49
  -1   7   5    2.78    0.63
   1   7  -5    1.71    0.53
   1  -7  -5    2.07    0.56
  -1  -7   5    1.43    0.46
  -1   7   4    2.85    0.60
   1  -7  -4    3.30    0.58
   1   7  -4    4.46    0.64
  -1  -7   4    3.01    0.49
  -1  -7   4    1.78    0.48
  -1  -7   3    0.21    0.24
  -1   7   3    0.14    0.36
   1   7  -3   -0.50    0.36
   1  -7  -3    0.79    0.40
  -1  -7   3    0.63    0.36
   1  -7  -3   -0.43    0.27
   1  -7  -2    0.04    0.36
   1   7  -2    0.30    0.42
  -1  -7   2    0.13    0.33
   1  -7  -2    0.29    0.32
  -1   7   2    0.26    0.36
  -1  -7   1    2.03    0.46
   1  -7  -1    2.83    0.50
   1   7  -1    1.87    0.50
   1   7   0    0.30    0.45
  -1   7   0    0.43    0.45
   1  -7   0    0.31    0.36
  -1  -7   0    0.81    0.36
  -1  -7  -1    0.58    0.40
  -1   7  -1    0.65    0.46
   1  -7   1    0.20    0.38
  -1  -7  -1   -0.12    0.32
   1   7   1    0.36    0.33
  -1  -7  -2   -0.07    0.33
   1   7   2   -0.07    0.30
   1  -7   2    0.12    0.33
  -1  -7  -2    0.03    0.33
  -1   7  -2    0.40    0.41
   1   7   3    0.17    0.35
  -1  -7  -3   -0.30    0.36
  -1   7  -3   -0.53    0.37
   1  -7   3    0.05    0.31
  -1   7  -4    0.64    0.46
  -1  -7  -4    1.39    0.47
   1   7   4    1.81    0.53
   1  -7   4    0.82    0.39
   1   7   5    0.78    0.47
   1  -7   5    0.00    0.37
  -1   7  -5   -0.20    0.43
  -1  -7  -5   -0.05    0.37
   1  -7   5    0.14    0.31
  -1   7  -6    2.38    0.63
   1  -7   6    1.81    0.53
   1   7   6    3.14    0.66
   1  -7   6    3.31    0.52
  -1  -7  -6    2.98    0.60
  -1  -7  -7    0.14    0.39
  -1   7  -7    0.16    0.60
   1  -7   7    0.12    0.35
   1   7   7   -0.71    0.43
  -1  -8   5   -0.19    0.32
   1  -8  -5    0.35    0.41
  -1   8   5   -0.78    0.44
  -1  -8   4    0.51    0.38
   1  -8  -4    0.65    0.43
   1   8  -4    0.20    0.48
  -1   8   4    0.71    0.46
  -1   8   3    0.21    0.41
   1   8  -3   -0.16    0.46
  -1  -8   3    0.48    0.39
   1  -8  -3    0.10    0.39
  -1  -8   2    0.70    0.42
   1  -8  -2    1.37    0.46
   1   8  -2    1.25    0.53
   1  -8  -2   -0.15    0.39
   1   8  -1    6.40    0.80
  -1   8   1    5.02    0.84
   1  -8  -1    6.00    0.71
  -1  -8   1    4.56    0.65
  -1   8   0   -0.55    0.42
  -1  -8   0    0.54    0.38
   1   8   0    0.23    0.47
   1  -8   0   -0.34    0.33
   1  -8   1    3.42    0.59
  -1   8  -1    4.48    0.72
   1   8   1    5.96    0.88
  -1  -8  -1    3.89    0.58
  -1  -8  -2    0.20    0.41
   1  -8   2   -0.12    0.33
  -1   8  -2    0.11    0.44
  -1   8  -3    0.40    0.53
   1  -8   3    0.65    0.39
   1   8   3    0.75    0.46
  -1  -8  -3    1.00    0.44
  -1  -8  -4    1.72    0.49
   1  -8   4    0.68    0.40
  -1   8  -4    0.92    0.52
   1   8   4    1.54    0.57
   1   8   5   -0.52    0.44
  -1   8  -5   -0.25    0.48
   1  -8   5    0.19    0.43
  -1  -8  -5    1.37    0.51
  -1   8  -6    0.15    0.57
   1   9  -3    0.35    0.53
  -1  -9   2    1.08    0.44
   1   9  -2    0.10    0.52
  -1   9   2    1.01    0.68
   1   9  -1    0.80    0.59
  -1  -9   1    0.90    0.45
   1  -9  -1    1.90    0.50
  -1   9   1    0.51    0.61
   1  -9   0    0.22    0.37
  -1   9   0   -0.25    0.55
  -1  -9   0    0.27    0.38
   1   9   0   -0.08    0.52
   1   9   1    0.32    0.66
  -1   9  -1    1.01    0.58
   1  -9   1    0.00    0.38
   1   9   2    0.03    0.70
  -1   9  -2    0.43    0.53
  -1   9  -3    0.73    0.58
   2   0 -11    1.04    0.55
  -2   0  11    0.88    0.44
   2   0 -10    0.63    0.51
  -2   0  10    0.94    0.42
   2   0  -9    0.19    0.45
  -2   0   9    0.43    0.31
  -2   0   8   70.37    2.47
   2   0  -8   68.96    2.61
   2   0  -7    0.01    0.21
  -2   0   7    0.13    0.22
   2   0  -7   -0.26    0.34
  -2   0   7   -0.21    0.20
   2   0  -6   38.01    1.48
  -2   0   6   35.76    1.40
  -2   0   6   37.36    1.40
   2   0  -6   37.06    1.28
  -2   0   5    0.07    0.15
  -2   0   5    0.05    0.14
   2   0  -5   -0.06    0.14
   2   0  -5   -0.05    0.24
  -2   0   4   99.30    3.11
   2   0  -4   98.36    2.98
   2   0  -4  101.32    3.26
  -2   0   4  100.65    3.02
  -2   0   3   -0.21    0.12
   2   0  -3   -0.26    0.17
  -2   0   3   -0.12    0.12
   2   0  -3   -0.06    0.12
   2   0  -2   99.41    3.19
  -2   0   2  100.86    3.05
   2   0  -2  104.69    2.96
  -2   0   2   98.91    2.93
  -2   0   1   -0.31    0.08
  -2   0   1   -0.43    0.06
   2   0  -1   -0.46    0.07
   2   0  -1   -0.38    0.07
  -2   0   0 1231.08   39.56
  -2   0   0 1304.79   37.22
   2   0   0 1279.22   35.86
   2   0   0 1241.71   36.31
  -2   0  -1   -0.03    0.08
  -2   0  -1    0.05    0.10
   2   0   1    0.04    0.06
   2   0   1    0.32    0.06
   2   0   2 9412.74  272.06
  -2   0  -2 9999.18  282.22
   2   0   3   -0.01    0.11
  -2   0  -3   -0.15    0.17
  -2   0  -3   -0.24    0.21
  -2   0  -4    1.20    0.28
   2   0   4    1.32    0.22
  -2   0  -4    1.42    0.15
  -2   0  -5   -0.20    0.10
   2   0   5   -0.27    0.13
  -2   0  -5   -0.09    0.26
   2   0   5    0.00    0.17
   2   0   6   46.61    1.67
   2   0   6   44.22    1.61
  -2   0  -6   42.05    1.72
  -2   0  -7   -0.22    0.39
   2   0   7    0.06    0.21
   2   0   7    0.13    0.23
   2   0   8    0.95    0.32
  -2   0  -8    0.71    0.48
   2   0   9    0.32    0.31
  -2   0  -9    0.48    0.48
   2   0  10   12.60    0.94
  -2   0 -10   11.84    1.02
   2   0  11   -0.33    0.35
  -2   0 -11   -0.16    0.54
   2  -1 -11    2.10    0.65
   2   1 -11    1.65    0.63
  -2  -1  11    2.29    0.58
   2  -1 -10    1.34    0.56
  -2  -1  10    2.05    0.52
   2   1 -10    2.27    0.61
  -2   1   9   24.14    1.19
   2  -1  -9   22.56    1.28
  -2   1   9   23.95    1.27
   2   1  -9   23.92    1.29
  -2  -1   9   22.50    1.23
   2   1  -8    4.45    0.59
   2   1  -8    3.66    0.41
  -2  -1   8    2.64    0.47
  -2   1   8    3.03    0.48
   2  -1  -8    4.07    0.60
  -2   1   8    2.73    0.43
   2   1  -7    0.95    0.28
   2   1  -7    1.28    0.44
   2  -1  -7    1.58    0.43
   2  -1  -7    1.24    0.26
  -2   1   7    0.63    0.33
  -2  -1   7    0.56    0.29
  -2   1   7    1.21    0.29
   2  -1  -6   16.16    0.66
   2   1  -6   15.30    0.82
   2  -1  -6   16.26    0.85
  -2   1   6   13.42    0.82
  -2   1   6   13.73    0.72
  -2  -1   6   13.80    0.77
  -2  -1   6   13.01    0.66
   2   1  -6   14.63    0.69
   2   1  -5   55.63    1.96
   2  -1  -5   56.29    1.75
  -2   1   5   56.43    1.98
   2   1  -5   54.07    1.80
  -2  -1   5   57.30    1.90
  -2   1   5   55.52    1.82
  -2  -1   5   55.66    1.82
   2  -1  -5   54.96    1.99
  -2   1   4    1.22    0.25
  -2  -1   4    1.12    0.16
   2   1  -4    1.29    0.21
  -2   1   4    0.99    0.17
   2   1  -4    1.70    0.27
   2  -1  -4    1.45    0.27
  -2  -1   4    1.30    0.23
   2  -1  -4    1.41    0.18
   2   1  -3  518.38   15.66
  -2  -1   3  510.79   14.75
  -2  -1   3  512.17   14.33
   2   1  -3  474.75   14.49
  -2   1   3  511.76   14.26
   2  -1  -3  520.91   14.46
   2  -1  -3  497.84   15.69
  -2   1   3  505.40   14.86
   2   1  -2   30.34    1.00
  -2   1   2   28.02    0.88
  -2  -1   2   31.09    0.94
   2  -1  -2   27.46    1.03
   2   1  -2   27.82    0.95
   2  -1  -2   28.37    0.92
  -2  -1   2   28.50    0.96
  -2   1   2   28.35    1.02
  -2  -1   1  566.94   16.41
   2  -1  -1  587.28   16.21
   2   1  -1  553.77   17.44
   2   1  -1  549.84   16.09
  -2  -1   1  551.36   15.86
  -2   1   1  568.14   16.44
   2  -1  -1  573.20   17.43
  -2   1   0 1712.78   52.24
   2  -1   0 1629.91   48.49
  -2   1   0 1674.95   49.36
  -2  -1   0 1648.52   52.25
  -2  -1   0 1746.28   49.10
   2  -1   0 1778.17   47.77
   2   1   0 1671.73   48.27
  -2  -1   0 1623.27   47.72
  -2  -1  -1 2914.10   83.58
   2   1   1 2821.66   81.98
   2   1   1 2716.12   80.72
  -2   1  -1 2867.74   83.38
   2  -1   1 2911.86   80.57
  -2   1  -1 2870.71   88.66
  -2  -1  -1 2865.11   88.39
   2  -1   1 2913.21   82.13
  -2  -1  -2 1403.56   40.79
  -2   1  -2 1402.56   40.80
   2  -1   2 1441.68   40.20
   2   1   2 1383.74   39.72
   2  -1   2 1367.25   39.28
  -2  -1  -2 1432.72   43.54
  -2   1  -2 1397.73   43.55
  -2   1  -3  746.25   20.98
  -2  -1  -3  697.58   21.10
   2  -1   3  726.04   20.55
  -2  -1  -3  720.93   22.25
   2  -1   3  717.23   20.28
   2   1   3  727.15   20.26
  -2   1  -3  705.54   22.26
  -2  -1  -4  923.88   27.09
  -2   1  -4  936.12   28.58
   2  -1   4  985.40   26.90
   2   1   4  922.73   26.01
   2  -1   4  910.84   26.35
   2  -1   4  899.07   26.04
  -2  -1  -4  896.42   28.57
   2  -1   5  162.22    4.51
  -2   1  -5  142.05    4.37
   2  -1   5  144.66    4.43
   2   1   5  147.41    4.40
  -2   1  -5  149.61    4.82
  -2  -1  -5  135.90    4.24
  -2  -1  -5  144.98    4.81
   2   1   5  151.66    4.64
   2  -1   6   22.33    0.91
  -2   1  -6   19.06    0.80
  -2  -1  -6   18.56    1.02
   2   1   6   20.62    1.02
  -2   1  -6   19.18    1.02
   2   1   6   21.21    0.92
   2  -1   6   21.51    0.96
   2   1   7    0.76    0.26
   2   1   7    1.09    0.33
  -2  -1  -7    0.40    0.42
  -2   1  -7    2.34    0.53
   2  -1   7    0.84    0.29
  -2  -1  -8   28.25    1.42
   2   1   8   30.76    1.42
   2  -1   8   29.68    1.36
   2   1   8   30.95    1.33
  -2   1  -8   29.93    1.44
  -2   1  -9    0.10    0.46
   2  -1   9    0.09    0.30
  -2  -1  -9   -0.40    0.42
   2   1   9    0.12    0.31
   2  -1  10    3.53    0.60
  -2   1 -10    3.26    0.70
   2   1  10    4.50    0.60
  -2  -1 -10    4.00    0.74
   2   1  11   -0.06    0.38
  -2   1 -11    0.45    0.60
  -2  -1 -11    0.24    0.52
   2  -1  11   -0.10    0.38
   2  -2 -11    7.08    0.91
  -2  -2  11    7.37    0.85
   2  -2 -10    0.02    0.43
  -2   2  10    0.31    0.38
  -2  -2  10    0.11    0.40
   2   2 -10    0.42    0.51
  -2   2   9    4.70    0.65
   2  -2  -9    7.40    0.78
  -2  -2   9    5.28    0.65
   2   2  -9    6.83    0.75
   2  -2  -8    1.34    0.50
  -2  -2   8    1.46    0.39
  -2   2   8    2.22    0.48
   2   2  -8    2.03    0.53
   2   2  -8    2.00    0.37
   2   2  -7   70.33    2.48
  -2   2   7   69.50    2.55
   2  -2  -7   64.76    2.51
   2   2  -7   67.66    2.27
  -2  -2   7   65.54    2.39
  -2   2   7   68.57    2.28
  -2   2   6   42.94    1.70
   2  -2  -6   38.94    1.64
   2   2  -6   41.98    1.50
  -2  -2   6   42.45    1.59
   2   2  -6   41.08    1.62
   2  -2  -6   40.61    1.38
  -2   2   6   42.63    1.48
  -2   2   5   15.27    0.67
  -2   2   5   15.99    0.87
   2  -2  -5   14.99    0.61
  -2  -2   5   14.85    0.76
   2   2  -5   15.65    0.82
   2   2  -5   14.28    0.71
  -2  -2   5   15.68    0.59
   2  -2  -5   15.56    0.81
  -2  -2   4    3.24    0.33
  -2  -2   4    2.94    0.23
   2   2  -4    2.90    0.33
  -2   2   4    2.85    0.38
   2   2  -4    2.94    0.35
  -2   2   4    2.86    0.24
   2  -2  -3   20.73    0.92
   2   2  -3   23.02    0.88
   2  -2  -3   23.13    0.79
  -2   2   3   21.46    0.95
  -2  -2   3   21.84    0.87
  -2   2   3   21.11    0.73
  -2  -2   3   24.86    0.75
   2   2  -3   20.27    0.86
  -2   2   2   48.77    1.76
   2  -2  -2   54.84    1.64
   2  -2  -2   51.40    1.81
   2   2  -2   52.13    1.75
  -2  -2   2   49.24    1.66
  -2  -2   2   56.45    1.63
  -2  -2   1  266.59    7.91
  -2  -2   1  291.85    8.17
  -2  -2   1  277.07    8.03
  -2   2   1  265.79    8.20
   2  -2  -1  279.33    8.70
   2   2  -1  283.19    8.65
   2  -2  -1  278.11    8.01
   2  -2   0  100.14    2.99
  -2  -2   0   96.81    2.92
  -2   2   0  100.48    3.01
  -2  -2   0  102.16    3.19
   2  -2   0  100.20    2.85
  -2  -2   0   94.76    2.95
  -2  -2   0   99.10    3.07
  -2  -2  -1 2632.44   72.48
   2   2   1 2499.29   71.85
  -2   2  -1 2451.44   78.35
  -2   2  -1 2695.76   74.04
  -2  -2  -1 2581.98   78.60
   2  -2   1 2628.13   71.66
  -2  -2  -1 2402.10   73.65
   2  -2   1 2449.67   72.86
   2  -2   2   12.81    0.57
   2   2   2   13.35    0.54
  -2  -2  -2   14.11    0.52
  -2  -2  -2   14.10    0.64
  -2  -2  -2   13.38    0.75
   2  -2   2   13.35    0.62
  -2   2  -2   14.72    0.68
   2  -2   3  499.98   14.21
  -2  -2  -3  478.64   14.66
  -2   2  -3  485.75   15.36
  -2  -2  -3  535.59   14.13
   2  -2   3  483.74   14.00
  -2  -2  -3  488.01   15.35
   2   2   3  483.89   13.95
   2  -2   4   90.00    2.87
  -2  -2  -4   92.90    3.12
   2   2   4   90.80    2.81
  -2   2  -4   93.61    3.12
   2  -2   4   94.88    2.87
  -2  -2  -5    0.45    0.31
   2  -2   5    0.62    0.23
   2   2   5    0.14    0.27
   2   2   5    0.53    0.19
   2  -2   5    0.48    0.21
  -2   2  -5    1.10    0.37
  -2   2  -6    0.29    0.22
  -2   2  -6    0.40    0.37
  -2  -2  -6    0.41    0.35
   2   2   6    0.44    0.28
   2   2   6    0.33    0.22
   2  -2   6    0.68    0.24
  -2   2  -7   22.41    0.97
  -2  -2  -7   21.25    1.13
   2   2   7   22.01    1.17
   2   2   7   22.38    1.01
  -2   2  -7   19.98    1.16
   2  -2   7   22.87    1.08
  -2  -2  -8    0.01    0.41
  -2   2  -8    0.35    0.48
   2   2   8    0.29    0.28
   2   2   8   -0.17    0.29
   2  -2   8    0.24    0.29
  -2   2  -9   35.92    1.76
   2  -2   9   38.61    1.68
   2   2   9   38.60    1.62
   2   2   9   42.11    1.81
  -2  -2  -9   35.72    1.76
  -2  -2 -10    2.57    0.68
   2  -2  10    2.41    0.54
   2   2  10    2.64    0.50
  -2   2 -10    1.73    0.65
  -2   2 -11    0.45    0.60
  -2   3  11    1.54    0.47
  -2  -3  10    0.20    0.38
  -2   3  10    0.32    0.34
   2  -3 -10   -0.39    0.44
   2   3  -9   20.79    1.04
  -2  -3   9   21.16    1.22
   2   3  -9   22.53    1.25
   2  -3  -9   21.48    1.25
  -2   3   9   20.40    1.31
  -2  -3   8   13.81    0.91
   2  -3  -8   13.60    0.96
  -2   3   8   11.18    1.02
   2   3  -8   13.79    0.97
   2   3  -8   13.82    0.82
   2   3  -7   25.97    1.17
  -2   3   7   26.50    1.38
   2  -3  -7   26.44    1.32
  -2  -3   7   27.28    1.27
   2   3  -7   26.84    1.31
  -2  -3   6    0.01    0.24
   2   3  -6    0.36    0.39
   2  -3  -6    0.50    0.39
  -2   3   6    0.04    0.31
   2   3  -6    0.12    0.26
  -2  -3   5   55.58    1.92
  -2   3   5   55.42    2.07
   2  -3  -5   54.13    2.04
   2   3  -5   54.30    1.96
   2   3  -5   51.22    1.87
   2  -3  -5   52.31    1.73
  -2   3   4   62.47    2.37
   2  -3  -4   67.40    2.11
  -2   3   4   66.46    2.03
  -2  -3   4   66.29    2.23
   2   3  -4   67.54    2.32
   2   3  -4   69.75    2.25
   2  -3  -4   69.71    2.41
  -2   3   3   22.97    1.04
   2   3  -3   23.56    0.94
  -2   3   3   22.69    0.74
  -2  -3   3   23.60    0.94
  -2  -3   3   20.79    0.91
   2  -3  -3   23.67    1.01
   2  -3  -3   21.81    0.85
  -2  -3   2   28.69    0.99
   2   3  -2   28.37    1.07
  -2  -3   2   27.26    1.04
   2  -3  -2   28.55    1.00
  -2  -3   2   28.81    0.99
   2  -3  -2   26.95    1.12
  -2  -3   2   24.28    1.00
  -2   3   2   25.39    1.09
   2  -3  -1   68.11    2.12
  -2   3   1   65.17    2.18
  -2  -3   1   67.39    2.15
   2  -3  -1   67.95    1.92
  -2  -3   1   64.67    2.12
  -2  -3   1   59.29    2.06
   2   3  -1   68.01    2.28
   2  -3  -1   68.73    2.31
  -2  -3   0    0.90    0.26
  -2  -3   0    0.94    0.27
  -2  -3   0    0.85    0.18
   2  -3   0    0.99    0.22
  -2   3   0    0.75    0.19
   2  -3   0    0.80    0.13
  -2  -3   0    0.56    0.20
   2  -3   1  549.55   16.95
  -2  -3  -1  600.95   18.29
  -2  -3  -1  580.80   16.88
   2  -3   1  603.17   16.59
  -2   3  -1  600.63   17.16
  -2  -3  -1  591.60   17.38
  -2   3  -1  602.33   18.35
  -2  -3  -1  583.42   16.61
  -2  -3  -2    6.54    0.58
   2   3   2    6.27    0.37
   2  -3   2    7.03    0.41
  -2  -3  -2    7.25    0.50
  -2   3  -2    7.07    0.31
   2  -3   2    6.55    0.48
  -2  -3  -2    6.01    0.39
  -2   3  -2    6.93    0.52
  -2  -3  -3   56.98    2.15
   2  -3   3   55.28    1.94
  -2   3  -3   59.29    2.08
  -2  -3  -3   60.01    1.81
   2  -3   3   56.98    1.88
   2   3   3   55.43    1.81
  -2  -3  -3   58.47    2.07
   2   3   4   48.32    1.61
  -2  -3  -4   48.73    1.85
   2   3   4   49.45    1.88
   2  -3   4   48.50    1.71
   2  -3   4   48.99    1.70
  -2   3  -4   51.14    1.85
   2  -3   5    2.85    0.35
   2   3   5    2.63    0.30
   2   3   5    3.03    0.45
  -2   3  -5    3.19    0.47
  -2  -3  -5    3.46    0.47
   2  -3   5    2.58    0.36
   2   3   6   -0.08    0.18
  -2   3  -6   -0.37    0.38
   2   3   6    0.23    0.28
  -2  -3  -6    0.08    0.33
   2  -3   6    0.02    0.24
   2  -3   6   -0.06    0.19
  -2   3  -7    1.68    0.54
  -2   3  -7    0.80    0.31
   2  -3   7    1.03    0.33
  -2  -3  -7    0.82    0.42
   2   3   7    1.13    0.29
   2   3   7    0.37    0.36
  -2   3  -8    2.55    0.63
  -2  -3  -8    2.44    0.57
   2   3   8    2.30    0.54
   2  -3   8    2.41    0.46
   2   3   8    2.40    0.41
   2  -3   9    0.49    0.34
   2   3   9   -0.09    0.38
  -2  -3  -9   -0.24    0.46
  -2   3  -9    0.28    0.53
  -2   3 -10    1.13    0.62
   2  -3  10   -0.27    0.34
  -2  -3 -10    0.56    0.55
   2   3  10    0.46    0.45
   2  -4 -10   -0.05    0.48
  -2   4  10    0.70    0.40
  -2  -4  10   -0.20    0.37
   2  -4  -9    0.77    0.49
   2   4  -9    0.85    0.39
  -2  -4   9    1.40    0.46
  -2   4   9    1.26    0.52
   2   4  -8    4.44    0.70
  -2  -4   8    4.23    0.59
   2   4  -8    4.29    0.54
  -2   4   8    4.41    0.74
   2  -4  -8    4.30    0.68
   2   4  -7    1.26    0.39
  -2  -4   7    1.61    0.41
   2   4  -7    2.06    0.53
   2  -4  -7    1.79    0.53
  -2   4   7    0.60    0.43
   2  -4  -6    7.93    0.77
  -2   4   6    8.39    0.79
   2   4  -6    6.71    0.62
   2   4  -6    7.43    0.71
  -2  -4   6    7.36    0.64
  -2  -4   5   15.82    0.87
  -2   4   5   16.61    1.04
   2  -4  -5   17.25    0.75
   2   4  -5   16.90    0.91
   2  -4  -5   17.79    1.01
   2   4  -5   17.63    0.90
  -2   4   4    0.20    0.31
   2  -4  -4    0.39    0.32
  -2  -4   4    0.06    0.21
   2  -4  -4    0.09    0.17
   2   4  -4    0.19    0.29
  -2  -4   4   -0.07    0.27
   2   4  -3    6.29    0.49
   2  -4  -3    6.57    0.57
  -2  -4   3    6.74    0.52
  -2   4   3    7.35    0.61
  -2  -4   3    6.70    0.49
   2  -4  -3    6.95    0.46
   2  -4  -2   22.32    1.03
   2  -4  -2   22.17    0.92
  -2  -4   2   21.43    0.91
  -2  -4   2   21.64    0.96
  -2   4   2   22.52    1.03
   2   4  -2   21.90    0.98
  -2  -4   1   42.65    1.51
   2  -4  -1   40.93    1.25
  -2  -4   1   36.43    1.39
   2  -4  -1   39.54    1.56
   2   4  -1   40.87    1.57
  -2  -4   1   39.21    1.47
   2  -4  -1   42.46    1.48
  -2   4   1   40.79    1.50
  -2  -4   0    3.06    0.30
  -2  -4   0    2.88    0.41
  -2   4   0    3.55    0.47
  -2   4   0    2.86    0.32
   2  -4   0    2.48    0.34
  -2  -4   0    3.35    0.39
  -2  -4   0    2.82    0.34
   2  -4   0    2.63    0.23
  -2   4  -1   27.57    1.21
   2  -4   1   26.09    0.96
  -2  -4  -1   25.87    1.05
  -2  -4  -1   26.71    1.14
   2  -4   1   26.77    1.12
  -2   4  -1   26.88    0.98
  -2  -4  -1   28.07    1.00
  -2  -4  -1   26.27    1.22
   2  -4   2   58.45    2.01
  -2   4  -2   59.10    2.14
   2   4   2   54.38    1.82
   2  -4   2   56.47    1.87
  -2   4  -2   57.47    1.80
  -2  -4  -2   56.93    2.09
  -2  -4  -2   59.50    1.91
  -2   4  -3   57.22    2.16
   2  -4   3   58.49    1.94
  -2  -4  -3   60.23    1.90
  -2  -4  -3   59.19    2.15
   2   4   3   55.47    2.13
   2  -4   3   59.35    2.05
   2   4   3   55.30    1.84
  -2  -4  -4    0.61    0.32
   2  -4   4    0.47    0.28
   2  -4   4    0.53    0.23
  -2   4  -4    0.61    0.34
   2   4   4    0.59    0.18
   2   4   4    0.32    0.29
   2  -4   5   12.94    0.74
  -2   4  -5   13.11    0.85
   2  -4   5   13.01    0.76
   2   4   5   11.10    0.85
  -2  -4  -5   12.55    0.82
   2   4   5   12.62    0.64
  -2  -4  -6   10.72    0.83
  -2   4  -6   10.73    0.83
   2  -4   6   10.37    0.71
   2  -4   6   10.56    0.72
   2   4   6   10.25    0.85
  -2  -4  -7   14.39    0.98
  -2   4  -7   13.56    0.99
   2   4   7   13.24    1.02
   2  -4   7   13.13    0.86
  -2   4  -8    2.31    0.45
  -2   4  -8    1.89    0.63
   2  -4   8    2.17    0.47
  -2  -4  -8    2.58    0.56
   2   4   8    1.48    0.53
  -2  -4  -9    0.77    0.51
  -2   4  -9    0.36    0.56
   2   4   9    0.17    0.41
   2  -4   9    0.62    0.35
  -2   4 -10   -0.68    0.58
   2   4  10   -0.06    0.40
   2  -5  -9    0.00    0.48
  -2  -5   9    0.50    0.33
  -2   5   9    0.92    0.45
   2   5  -9    0.90    0.41
  -2   5   8    5.00    0.77
   2  -5  -8    5.02    0.76
   2   5  -8    4.86    0.60
  -2  -5   8    4.62    0.62
  -2   5   7    0.21    0.36
   2   5  -7    0.50    0.35
  -2  -5   7    0.29    0.32
   2   5  -7   -0.63    0.42
   2  -5  -7   -0.03    0.43
   2   5  -6    5.29    0.65
   2   5  -6    5.98    0.63
   2  -5  -6    6.10    0.72
  -2  -5   6    6.90    0.64
  -2   5   6    6.11    0.76
  -2   5   5    4.97    0.67
   2  -5  -5    5.82    0.69
   2   5  -5    4.62    0.59
  -2  -5   5    4.85    0.54
   2  -5  -4    8.99    0.75
   2  -5  -4    8.13    0.57
  -2   5   4    8.87    0.79
   2   5  -4    8.24    0.68
  -2  -5   4    8.45    0.64
  -2  -5   4    9.17    0.70
  -2   5   3   28.54    1.36
  -2  -5   3   27.56    1.20
  -2  -5   3   29.27    1.26
   2  -5  -3   28.04    1.18
   2   5  -3   27.40    1.26
   2  -5  -3   29.75    1.34
   2   5  -2   21.69    1.06
   2  -5  -2   22.43    1.01
   2  -5  -2   21.76    1.09
  -2  -5   2   21.64    1.03
  -2  -5   2   21.97    0.97
  -2   5   2   20.17    1.06
   2  -5  -1    4.40    0.46
  -2   5   1    4.75    0.46
   2  -5  -1    4.86    0.53
  -2  -5   1    3.94    0.46
  -2  -5   1    5.14    0.43
   2   5  -1    5.22    0.55
  -2  -5   0   14.52    0.69
   2   5   0   13.73    0.76
  -2   5   0   13.04    0.72
  -2  -5   0   13.51    0.75
  -2  -5   0   14.76    0.80
   2  -5   0   14.69    0.81
  -2   5   0   13.23    0.87
  -2   5  -1    0.33    0.32
   2  -5   1   -0.11    0.14
  -2   5  -1    0.51    0.19
  -2  -5  -1    0.08    0.21
   2   5   1    0.25    0.26
  -2  -5  -1    0.32    0.19
  -2  -5  -1   -0.11    0.25
   2  -5   1    0.40    0.27
   2   5   2    1.64    0.39
  -2  -5  -2    1.86    0.40
   2  -5   2    1.67    0.37
  -2   5  -2    1.68    0.40
  -2  -5  -2    2.28    0.34
   2  -5   2    2.09    0.29
   2   5   2    1.72    0.24
   2  -5   3   14.93    0.74
   2  -5   3   13.71    0.83
  -2  -5  -3   13.62    0.84
  -2   5  -3   14.75    0.89
   2   5   3   13.03    0.63
   2   5   3   14.64    0.91
   2  -5   4    9.08    0.62
   2   5   4    9.55    0.79
   2  -5   4    9.94    0.71
  -2  -5  -4    9.42    0.73
  -2   5  -4    9.48    0.75
  -2   5  -5   28.79    1.37
   2   5   5   26.93    1.44
  -2  -5  -5   28.73    1.40
   2  -5   5   28.24    1.30
   2  -5   5   28.74    1.25
   2  -5   6   20.55    1.05
   2   5   6   17.60    1.17
   2  -5   6   19.03    1.06
  -2  -5  -6   19.72    1.15
  -2   5  -6   21.60    1.17
   2  -5   7    2.65    0.50
   2   5   7    3.48    0.63
   2  -5   7    3.82    0.52
  -2   5  -7    2.73    0.63
  -2  -5  -7    3.06    0.60
  -2   5  -8    1.61    0.40
  -2  -5  -8    1.42    0.52
   2  -5   8    1.29    0.38
   2   5   8    1.12    0.45
  -2   5  -8   -0.23    0.57
   2   5   9    0.86    0.45
  -2   5  -9    0.65    0.65
  -2  -5  -9    2.10    0.56
   2  -5   9    1.37    0.42
  -2   6   8    2.13    0.61
   2   6  -8    2.38    0.50
   2  -6  -8    2.59    0.64
  -2  -6   8    3.12    0.57
  -2  -6   7    0.24    0.32
   2  -6  -7   -0.43    0.41
   2   6  -7   -0.55    0.30
  -2   6   7    0.24    0.50
  -2  -6   6    2.40    0.48
   2   6  -6    1.74    0.57
  -2   6   6    1.95    0.59
   2  -6  -6    2.38    0.57
   2   6  -6    2.66    0.51
  -2  -6   5   -0.07    0.28
  -2   6   5   -0.06    0.41
   2   6  -5   -0.11    0.39
   2  -6  -5   -0.09    0.39
  -2   6   4    3.70    0.60
   2   6  -4    3.65    0.56
  -2  -6   4    3.74    0.53
  -2  -6   4    4.50    0.52
   2  -6  -4    4.48    0.51
   2  -6  -4    4.27    0.61
  -2   6   3    0.69    0.40
   2  -6  -3    1.29    0.36
   2  -6  -3    1.63    0.44
  -2  -6   3    1.19    0.33
   2   6  -3    0.96    0.41
  -2  -6   3    0.63    0.36
   2  -6  -2    2.25    0.44
  -2   6   2    3.39    0.52
  -2  -6   2    2.57    0.46
  -2  -6   2    2.44    0.38
   2   6  -2    3.41    0.54
   2  -6  -2    3.06    0.51
  -2  -6   1    1.62    0.40
  -2  -6   1    1.96    0.33
   2   6  -1    1.59    0.45
   2  -6  -1    2.10    0.43
  -2   6   1    2.33    0.41
   2  -6  -1    2.24    0.49
  -2   6   0    0.28    0.39
  -2  -6   0    0.42    0.30
  -2  -6   0    0.24    0.23
   2  -6   0    0.32    0.30
   2   6   0    0.35    0.30
  -2  -6  -1    4.60    0.56
   2  -6   1    5.78    0.61
  -2  -6  -1    6.28    0.56
  -2   6  -1    7.19    0.73
   2   6   1    5.41    0.59
   2  -6   2    1.79    0.43
   2   6   2    1.51    0.42
  -2   6  -2    2.40    0.50
  -2  -6  -2    1.87    0.38
  -2  -6  -2    2.00    0.45
   2  -6   3    0.88    0.38
  -2  -6  -3    0.23    0.36
   2   6   3    0.55    0.38
   2  -6   3    0.77    0.27
  -2   6  -3    0.23    0.38
  -2   6  -4    0.67    0.44
  -2  -6  -4    0.77    0.41
   2   6   4    1.51    0.46
   2  -6   4    0.83    0.37
   2  -6   4    0.82    0.29
  -2   6  -5    0.58    0.44
   2  -6   5   -0.12    0.25
   2  -6   5    0.34    0.34
   2   6   5    0.29    0.38
  -2  -6  -5   -0.17    0.35
   2  -6   6    1.08    0.39
   2  -6   6    1.24    0.44
   2   6   6    1.56    0.53
  -2  -6  -6    1.07    0.46
  -2   6  -6    1.28    0.55
   2  -6   7   -1.03    0.32
   2   6   7   -0.11    0.44
   2  -6   7    0.20    0.30
  -2  -6  -7   -0.01    0.38
  -2   6  -7    0.05    0.56
   2  -6   8    4.27    0.61
   2   6   8    3.50    0.68
  -2   6  -8    4.95    0.57
  -2  -6  -8    4.58    0.74
  -2   6  -8    3.13    0.77
  -2  -7   7    5.52    0.70
   2   7  -7    5.38    0.70
   2  -7  -7    5.56    0.85
  -2   7   7    4.40    0.84
  -2   7   6    2.92    0.71
  -2  -7   6    2.46    0.52
   2  -7  -6    2.39    0.66
   2   7  -6    3.56    0.56
  -2  -7   5   14.43    0.94
   2  -7  -5   12.47    1.00
  -2   7   5   14.99    1.11
  -2  -7   4    4.19    0.59
  -2  -7   4    5.24    0.60
   2  -7  -4    3.96    0.65
  -2   7   4    5.05    0.71
   2   7  -4    4.82    0.65
   2  -7  -3    1.75    0.45
  -2  -7   3    1.70    0.44
  -2   7   3    2.41    0.53
  -2  -7   3    1.66    0.38
   2   7  -3    1.29    0.46
   2  -7  -3    2.25    0.46
   2  -7  -2    0.42    0.35
   2  -7  -2   -0.15    0.31
  -2  -7   2    0.22    0.34
  -2   7   2    0.23    0.37
   2   7  -2    0.20    0.41
   2   7  -1    0.46    0.43
  -2  -7   1    0.07    0.34
  -2   7   1    1.02    0.52
   2  -7  -1    1.20    0.41
   2  -7   0    0.50    0.36
  -2   7   0    0.86    0.47
  -2  -7   0    0.63    0.36
   2   7   0    0.52    0.46
   2  -7   1    0.30    0.37
  -2   7  -1    0.69    0.46
  -2  -7  -1    0.81    0.40
   2   7   1    1.29    0.40
  -2  -7  -1    0.14    0.32
  -2  -7  -2    0.85    0.40
   2   7   2    1.01    0.38
  -2   7  -2    0.52    0.45
   2  -7   2    0.86    0.41
  -2  -7  -3    2.41    0.52
   2  -7   3    2.39    0.49
   2   7   3    2.58    0.54
  -2   7  -3    2.27    0.56
  -2  -7  -4    0.08    0.36
  -2   7  -4   -0.49    0.37
   2   7   4    0.12    0.37
   2  -7   4    0.12    0.33
  -2   7  -5    0.62    0.48
   2  -7   5    0.85    0.42
   2   7   5    0.59    0.46
  -2  -7  -5    0.48    0.43
  -2   7  -6    2.14    0.67
   2  -7   6    3.39    0.51
   2  -7   6    2.29    0.55
   2   7   6    3.05    0.69
  -2  -7  -6    3.60    0.62
  -2  -7  -7    0.19    0.42
   2  -7   7    0.49    0.34
   2   7   7    0.08    0.46
   2  -7   7   -0.14    0.42
  -2   7  -7   -0.54    0.53
  -2  -8   6    0.81    0.41
  -2   8   5    1.51    0.59
   2  -8  -5    1.52    0.51
   2  -8  -4    0.06    0.39
  -2   8   4    0.07    0.47
  -2  -8   4   -0.12    0.35
  -2  -8   3    0.46    0.39
   2   8  -3    0.20    0.46
   2  -8  -3    0.30    0.36
  -2   8   3    0.49    0.49
  -2  -8   2    1.35    0.47
   2  -8  -2    1.26    0.44
   2   8  -2    2.57    0.56
   2  -8  -1    5.03    0.65
   2   8  -1    3.92    0.72
  -2  -8   1    3.97    0.61
  -2   8   1    4.94    0.80
  -2  -8   0    0.78    0.40
   2   8   0   -0.43    0.45
  -2   8   0    0.28    0.51
   2  -8   0    0.50    0.39
  -2  -8  -1    0.77    0.40
  -2   8  -1   -0.25    0.45
   2   8   1    0.37    0.54
   2  -8   1   -0.02    0.36
  -2  -8  -2    0.67    0.42
  -2   8  -2    0.23    0.46
   2  -8   2    0.74    0.38
  -2   8  -3    0.23    0.50
   2   8   3    0.55    0.41
   2  -8   3   -0.12    0.35
  -2  -8  -3   -0.04    0.36
   2   8   4    2.01    0.54
  -2  -8  -4    0.93    0.44
   2  -8   4    0.64    0.42
  -2   8  -4    1.13    0.55
  -2   8  -5   -0.01    0.53
  -2  -8  -5    0.81    0.49
   2   8   5    0.68    0.53
   2  -8   5    0.36    0.43
  -2  -9   2    0.84    0.45
   2   9  -1   -0.26    0.52
  -2  -9   1   -0.18    0.39
   2  -9  -1   -0.24    0.39
  -2   9   1   -0.34    0.55
  -2  -9   0    0.10    0.42
   2  -9   0    0.16    0.42
  -2   9   0   -1.00    0.47
   2   9   0    0.69    0.61
  -2   9  -1   -0.25    0.55
   2  -9   1    0.52    0.39
   2   9   1   -0.45    0.57
  -2   9  -2    0.30    0.56
  -3   0  11    0.59    0.46
   3   0 -11   -0.07    0.50
   3   0 -10    4.90    0.70
  -3   0  10    3.19    0.56
  -3   0   9   -0.65    0.25
   3   0  -9   -0.19    0.41
  -3   0   8   13.31    0.82
  -3   0   8   14.27    0.87
   3   0  -8   15.28    0.78
   3   0  -8   13.69    0.94
   3   0  -7   -0.26    0.33
  -3   0   7    0.06    0.25
  -3   0   7   -0.01    0.23
   3   0  -7   -0.19    0.22
  -3   0   6   88.34    2.80
   3   0  -6   87.39    2.70
   3   0  -6   86.16    2.98
  -3   0   6   84.82    2.84
   3   0  -5   -0.10    0.21
   3   0  -5    0.03    0.16
  -3   0   5    0.12    0.16
  -3   0   5    0.00    0.15
   3   0  -4  165.13    5.32
  -3   0   4  167.47    4.91
   3   0  -4  173.90    4.93
  -3   0   4  163.41    5.08
   3   0  -3   -0.36    0.15
  -3   0   3   -0.44    0.11
   3   0  -3   -0.24    0.13
  -3   0   2   43.04    1.34
  -3   0   2   42.85    1.41
   3   0  -2   41.58    1.42
   3   0  -2   45.22    1.36
   3   0  -1   -0.03    0.08
  -3   0   1    0.09    0.07
   3   0  -1    0.04    0.09
  -3   0   1   -0.03    0.08
  -3   0   0   19.49    0.68
  -3   0   0   19.91    0.67
   3   0   0   18.33    0.63
   3   0   0   19.72    0.64
  -3   0  -1    0.15    0.14
  -3   0  -1   -0.07    0.09
   3   0   1    0.11    0.07
   3   0   1    0.03    0.07
  -3   0  -2   76.91    2.52
   3   0   2   76.48    2.30
  -3   0  -2   79.01    2.42
   3   0   2   76.23    2.27
  -3   0  -3   -0.28    0.22
  -3   0  -3   -0.01    0.16
   3   0   3   -0.04    0.11
   3   0   3    0.09    0.09
  -3   0  -4  168.07    5.37
  -3   0  -4  166.16    4.84
   3   0   4  164.83    4.92
  -3   0  -4  169.90    5.16
   3   0   5   -0.01    0.16
  -3   0  -5   -0.01    0.23
  -3   0  -5    0.06    0.10
  -3   0  -5   -0.36    0.28
   3   0   6   58.58    2.03
   3   0   6   61.76    2.09
  -3   0  -6   55.81    2.17
   3   0   7    0.00    0.24
  -3   0  -7   -0.33    0.39
   3   0   7    0.31    0.24
  -3   0  -8   14.16    0.96
   3   0   8   14.54    0.87
  -3   0  -9    0.62    0.49
   3   0   9    0.00    0.27
   3   0  10   37.03    1.68
  -3   0 -10   33.02    1.71
   3   0  11    0.68    0.44
  -3   0 -11    0.34    0.56
   3  -1 -11    0.75    0.54
  -3  -1  11    0.69    0.47
   3  -1 -10    1.12    0.51
  -3  -1  10    1.18    0.47
   3   1 -10    2.19    0.60
  -3  -1   9   11.49    0.85
  -3   1   9   12.58    0.85
  -3   1   9   12.26    0.87
   3  -1  -9   12.14    0.95
   3   1  -9   13.12    0.95
   3   1  -8   24.16    1.22
  -3   1   8   26.02    1.16
  -3  -1   8   23.48    1.17
  -3   1   8   22.02    1.17
   3  -1  -8   24.99    1.25
   3   1  -8   22.50    1.01
  -3  -1   7   16.40    0.88
   3  -1  -7   17.33    0.79
  -3   1   7   17.27    0.86
  -3   1   7   17.64    0.95
   3   1  -7   16.24    0.93
   3   1  -7   16.33    0.79
   3  -1  -7   16.37    0.95
  -3  -1   6  175.57    5.22
   3  -1  -6  170.36    5.62
   3   1  -6  167.95    5.15
  -3  -1   6  167.50    5.23
  -3   1   6  175.88    5.15
  -3   1   6  174.15    5.41
   3   1  -6  175.00    5.58
   3  -1  -6  173.03    5.11
   3  -1  -5   78.42    2.40
   3   1  -5   80.13    2.62
  -3  -1   5   79.95    2.51
  -3   1   5   79.75    2.61
   3  -1  -5   74.17    2.64
  -3   1   5   76.83    2.42
  -3  -1   5   74.41    2.45
   3   1  -5   77.50    2.43
  -3   1   4  179.04    5.48
   3   1  -4  176.05    5.66
   3   1  -4  179.61    5.28
  -3  -1   4  178.38    5.35
  -3   1   4  177.14    5.19
   3  -1  -4  173.66    5.70
  -3  -1   4  184.33    5.28
   3  -1  -4  186.28    5.25
  -3   1   3    2.33    0.28
   3  -1  -3    3.29    0.31
   3   1  -3    3.79    0.28
   3  -1  -3    3.65    0.28
  -3   1   3    2.85    0.23
  -3  -1   3    2.76    0.25
   3   1  -3    2.63    0.24
  -3  -1   3    2.55    0.25
  -3   1   2  285.16    8.24
   3  -1  -2  288.27    8.01
   3   1  -2  276.39    8.63
   3  -1  -2  267.01    8.67
  -3   1   2  268.79    7.86
  -3  -1   2  282.88    7.94
  -3  -1   2  278.81    8.17
   3   1  -2  280.99    8.03
   3  -1  -1  262.53    8.13
  -3   1   1  255.13    7.69
   3   1  -1  257.19    7.50
   3  -1  -1  260.58    7.51
  -3  -1   1  263.68    7.43
  -3  -1   1  263.80    7.66
  -3   1   1  264.26    7.38
  -3  -1   0  244.43    7.47
  -3  -1   0  246.15    7.87
   3   1   0  259.33    7.28
  -3  -1   0  247.88    7.21
  -3   1   0  256.41    7.45
   3  -1   0  269.05    7.32
  -3   1   0  252.53    7.92
   3  -1   0  255.60    7.16
   3   1   1  392.07   10.71
   3   1   1  379.02   10.59
  -3   1  -1  370.82   11.63
   3  -1   1  378.77   10.75
  -3  -1  -1  378.71   11.02
  -3  -1  -1  376.53   11.60
  -3   1  -1  379.83   10.94
   3  -1   1  344.18   10.55
  -3  -1  -2  311.22    9.39
   3  -1   2  325.92    9.11
  -3   1  -2  312.28    9.25
   3   1   2  322.20    8.98
  -3   1  -2  313.04    9.86
  -3  -1  -2  316.80    9.83
   3  -1   2  311.27    8.97
  -3  -1  -3    9.18    0.55
  -3  -1  -3    8.34    0.60
   3   1   3   10.15    0.48
   3  -1   3    9.78    0.46
  -3   1  -3   10.50    0.59
   3  -1   3    9.10    0.47
  -3   1  -3    8.88    0.48
  -3  -1  -4    6.99    0.54
  -3  -1  -4    7.59    0.64
   3   1   4    7.00    0.45
  -3   1  -4    6.22    0.49
  -3   1  -4    7.07    0.56
   3  -1   4    7.17    0.42
   3  -1   4    6.97    0.45
  -3  -1  -5  101.78    3.36
   3  -1   5   97.05    2.99
   3   1   5   98.50    3.08
  -3  -1  -5   96.00    3.33
   3  -1   5   99.45    3.10
  -3   1  -5  101.13    3.37
   3   1   6    0.00    0.18
  -3  -1  -6   -0.62    0.28
  -3   1  -6    0.05    0.17
   3   1   6   -0.23    0.23
   3  -1   6   -0.07    0.19
  -3   1  -6   -0.39    0.36
   3   1   7    1.88    0.35
  -3   1  -7    2.52    0.55
  -3  -1  -7    2.52    0.52
   3   1   7    2.29    0.42
   3  -1   7    2.00    0.37
   3   1   8   17.94    1.02
   3  -1   8   16.38    0.95
   3   1   8   17.35    0.94
  -3   1  -8   15.88    1.04
  -3  -1  -8   15.18    1.03
   3  -1   9    0.08    0.31
  -3  -1  -9    0.80    0.49
   3   1   9   -0.15    0.27
  -3   1  -9   -0.32    0.45
   3  -1  10    0.66    0.39
  -3   1 -10    1.04    0.57
  -3  -1 -10    0.03    0.51
   3   1  10    0.42    0.37
   3  -1  11   -0.14    0.35
   3   1  11   -0.15    0.38
  -3   1 -11    0.48    0.57
  -3  -2  11    1.70    0.55
   3  -2 -11    2.52    0.66
  -3  -2  10    2.46    0.56
   3  -2 -10    3.12    0.64
  -3   2  10    2.61    0.55
  -3  -2   9   18.59    1.13
   3   2  -9   18.43    0.96
  -3   2   9   20.08    1.20
   3   2  -9   20.48    1.17
   3  -2  -9   20.60    1.17
  -3   2   8    2.05    0.46
   3   2  -8    1.30    0.34
   3   2  -8    2.39    0.51
   3  -2  -8    1.20    0.46
  -3  -2   8    2.55    0.47
  -3   2   7  128.14    4.08
  -3  -2   7  121.86    3.88
   3   2  -7  119.89    4.05
   3  -2  -7  116.42    4.11
   3   2  -7  115.18    3.75
   3  -2  -6    1.42    0.38
  -3   2   6    0.95    0.35
  -3   2   6    1.16    0.25
   3   2  -6    1.69    0.40
   3  -2  -6    1.07    0.22
  -3  -2   6    1.51    0.33
   3   2  -6    1.18    0.29
  -3   2   5    6.77    0.42
   3  -2  -5    6.68    0.57
  -3  -2   5    6.91    0.51
   3   2  -5    7.38    0.59
  -3   2   5    7.33    0.60
  -3  -2   5    6.93    0.38
   3   2  -5    6.31    0.48
   3  -2  -5    7.59    0.42
  -3   2   4  668.22   19.46
   3   2  -4  715.23   19.88
   3  -2  -4  683.42   21.50
  -3  -2   4  699.19   19.63
   3   2  -4  690.97   21.42
  -3   2   4  693.79   20.37
  -3  -2   4  726.00   20.16
   3  -2  -4  664.91   19.79
   3   2  -3   38.99    1.37
  -3   2   3   37.07    1.19
   3  -2  -3   37.66    1.45
  -3   2   3   39.26    1.45
   3   2  -3   39.97    1.35
   3  -2  -3   39.76    1.29
  -3  -2   3   38.60    1.36
  -3  -2   3   42.40    1.28
   3  -2  -2  171.00    5.57
   3   2  -2  174.27    5.15
   3   2  -2  173.46    5.49
  -3   2   2  174.04    5.30
  -3  -2   2  176.42    5.19
  -3  -2   2  168.72    5.10
   3  -2  -2  185.59    5.13
  -3  -2   1  259.83    7.42
   3  -2  -1  246.30    7.89
  -3   2   1  248.35    7.45
   3   2  -1  244.69    7.83
   3  -2  -1  255.44    7.28
   3   2  -1  260.50    7.29
  -3  -2   1  241.37    7.19
   3  -2   0  156.31    4.30
  -3   2   0  154.67    4.52
  -3  -2   0  150.83    4.76
  -3   2   0  144.12    4.84
   3  -2   0  146.15    4.45
  -3  -2   0  157.53    4.59
  -3  -2   0  145.80    4.39
   3  -2   1 1023.52   27.89
   3  -2   1  930.79   28.38
  -3   2  -1 1005.54   30.72
  -3  -2  -1 1013.47   30.67
  -3  -2  -1  968.95   29.02
  -3  -2  -1 1042.99   28.33
  -3   2  -1 1041.66   28.88
   3   2   1  936.39   27.90
  -3   2  -2   44.90    1.37
  -3  -2  -2   45.77    1.56
   3  -2   2   43.53    1.49
  -3  -2  -2   45.83    1.56
  -3   2  -2   43.83    1.59
   3   2   2   40.99    1.41
  -3  -2  -2   45.67    1.34
  -3  -2  -2   42.91    1.63
   3  -2   2   43.81    1.41
  -3   2  -3   47.17    1.74
  -3   2  -3   46.78    1.51
  -3  -2  -3   47.21    1.82
   3  -2   3   49.46    1.59
   3   2   3   49.76    1.57
   3  -2   3   48.16    1.62
  -3  -2  -3   49.63    1.73
  -3  -2  -4    5.18    0.48
   3   2   4    4.10    0.34
   3  -2   4    3.69    0.35
   3  -2   4    4.31    0.36
  -3  -2  -4    3.82    0.52
  -3   2  -4    5.44    0.49
   3   2   5    2.01    0.28
  -3  -2  -5    2.14    0.40
   3  -2   5    2.18    0.32
  -3   2  -5    1.55    0.41
   3  -2   5    2.23    0.30
   3   2   6    3.27    0.37
  -3  -2  -6    3.55    0.50
  -3   2  -6    3.79    0.56
   3  -2   6    3.21    0.35
   3  -2   6    3.67    0.42
   3   2   6    3.00    0.45
   3   2   7    3.43    0.51
   3  -2   7    3.56    0.45
  -3  -2  -7    3.28    0.54
   3   2   7    3.58    0.42
  -3   2  -7    2.88    0.58
   3   2   8    3.34    0.53
   3   2   8    3.26    0.46
   3  -2   8    2.81    0.46
  -3   2  -8    2.13    0.58
  -3  -2  -8    2.82    0.58
   3   2   9   15.58    0.94
  -3  -2  -9   13.14    1.04
   3  -2   9   14.78    0.98
  -3   2  -9   13.90    1.05
   3   2   9   16.15    1.07
   3  -2  10    2.93    0.55
   3   2  10    3.15    0.53
  -3   2 -10    2.58    0.68
  -3  -2 -10    3.70    0.72
  -3   3  11    2.17    0.53
   3  -3 -10    0.90    0.56
  -3  -3  10    1.74    0.53
  -3   3  10    1.39    0.50
   3  -3  -9   11.35    0.93
  -3   3   9    8.98    0.88
   3   3  -9   10.07    0.71
  -3  -3   9    8.69    0.83
   3   3  -8   11.21    0.86
  -3  -3   8   10.54    0.81
   3  -3  -8   10.73    0.88
   3   3  -8   10.65    0.72
  -3   3   8   11.31    0.92
  -3  -3   7    0.55    0.33
   3   3  -7    0.52    0.44
   3   3  -7    0.60    0.32
   3  -3  -7    0.87    0.45
  -3   3   7    0.05    0.38
   3  -3  -6   55.42    2.17
   3   3  -6   58.03    2.14
   3   3  -6   60.10    2.02
  -3  -3   6   56.99    2.07
   3  -3  -6   53.18    1.86
  -3   3   6   58.10    2.23
   3   3  -5    2.15    0.35
   3  -3  -5    2.34    0.26
   3   3  -5    2.23    0.40
  -3  -3   5    2.00    0.35
   3  -3  -5    2.27    0.41
  -3   3   5    2.36    0.43
  -3  -3   4   65.05    2.00
  -3  -3   4   63.01    2.16
   3  -3  -4   65.11    2.05
   3  -3  -4   62.76    2.32
   3   3  -4   64.54    2.16
   3   3  -4   65.53    2.22
  -3   3   4   63.00    2.30
   3  -3  -3  200.44    6.60
   3  -3  -3  209.14    6.04
  -3  -3   3  214.36    6.10
  -3  -3   3  204.62    6.05
   3   3  -3  203.14    6.50
   3   3  -3  201.89    6.12
  -3   3   3  203.31    6.31
  -3  -3   2  237.62    6.71
   3   3  -2  217.67    7.08
  -3  -3   2  217.73    6.54
   3  -3  -2  218.10    7.16
   3  -3  -2  231.35    6.59
  -3   3   2  225.52    6.81
  -3  -3   1    1.26    0.21
  -3  -3   1    1.24    0.24
  -3   3   1    1.07    0.23
   3  -3  -1    1.11    0.21
  -3  -3   1    1.03    0.24
   3   3  -1    1.25    0.26
   3  -3  -1    1.10    0.26
  -3  -3   0  165.70    5.27
  -3   3   0  167.66    4.97
   3  -3   0  168.07    4.94
  -3   3   0  160.01    5.36
  -3  -3   0  167.76    4.89
   3  -3   0  167.71    4.71
  -3  -3   0  153.95    4.82
  -3  -3   0  167.19    5.09
   3  -3   1   25.73    1.05
  -3   3  -1   27.31    1.14
  -3  -3  -1   27.49    0.97
  -3  -3  -1   25.75    1.16
   3  -3   1   27.73    0.92
  -3  -3  -1   25.86    1.07
  -3   3  -1   26.66    0.94
  -3  -3  -2   47.03    1.70
  -3   3  -2   49.40    1.48
  -3  -3  -2   44.70    1.79
   3  -3   2   44.67    1.64
   3   3   2   44.91    1.53
   3  -3   2   48.66    1.54
  -3  -3  -2   48.46    1.51
  -3   3  -2   47.44    1.76
  -3  -3  -3    3.88    0.28
  -3   3  -3    4.17    0.45
   3   3   3    3.33    0.30
  -3  -3  -3    4.61    0.54
   3  -3   3    3.98    0.39
  -3  -3  -3    5.33    0.47
   3  -3   3    4.24    0.36
   3  -3   4    6.28    0.48
   3   3   4    5.97    0.40
  -3   3  -4    6.74    0.57
  -3  -3  -4    6.47    0.66
  -3  -3  -4    6.39    0.55
   3  -3   4    5.36    0.44
  -3  -3  -5   16.74    0.92
   3  -3   5   17.25    0.85
   3  -3   5   17.60    0.85
   3   3   5   17.93    0.79
   3   3   5   17.38    0.97
  -3   3  -5   17.12    0.94
   3  -3   6    3.81    0.43
   3  -3   6    4.80    0.49
  -3  -3  -6    4.42    0.56
   3   3   6    4.11    0.41
   3   3   6    3.80    0.54
  -3   3  -6    3.55    0.58
  -3  -3  -7   20.00    1.11
   3   3   7   19.47    0.94
   3   3   7   19.64    1.17
   3  -3   7   19.20    1.01
  -3   3  -7   19.47    1.15
  -3   3  -8    0.77    0.54
   3   3   8    0.46    0.27
   3   3   8    0.22    0.34
   3  -3   8    0.50    0.30
  -3  -3  -8    0.09    0.41
  -3   3  -9    0.50    0.54
   3  -3   9    0.81    0.34
   3   3   9    0.50    0.40
  -3  -3  -9    0.17    0.46
   3  -3  10    0.98    0.42
  -3  -3 -10    0.58    0.55
  -3   3 -10   -0.41    0.52
  -3  -4  10   -0.19    0.39
   3  -4 -10    0.39    0.47
   3   4 -10   -0.20    0.32
  -3   4  10    0.29    0.35
   3   4  -9    2.40    0.45
   3  -4  -9    2.19    0.59
  -3   4   9    2.94    0.59
  -3  -4   9    2.35    0.54
  -3  -4   8   -0.10    0.30
  -3   4   8    0.24    0.38
   3  -4  -8    0.01    0.39
   3   4  -8   -0.24    0.31
   3  -4  -7    0.69    0.44
  -3  -4   7    0.13    0.30
  -3   4   7    0.26    0.37
   3   4  -7   -0.11    0.46
   3   4  -7    0.33    0.33
   3   4  -6   -0.21    0.29
   3  -4  -6   -0.18    0.36
  -3   4   6   -0.44    0.32
  -3  -4   6   -0.22    0.26
   3   4  -6   -0.15    0.36
   3  -4  -5   10.05    0.74
  -3   4   5    9.37    0.83
   3  -4  -5    9.84    0.55
   3   4  -5    9.56    0.68
   3   4  -5    9.56    0.71
  -3  -4   5    8.51    0.65
   3   4  -4  128.13    3.95
  -3  -4   4  127.28    3.91
  -3   4   4  130.78    4.15
   3  -4  -4  120.80    4.23
   3   4  -4  122.60    4.12
   3  -4  -4  118.81    3.80
   3  -4  -3   81.29    2.95
  -3  -4   3   80.39    2.74
   3   4  -3   81.11    2.85
  -3   4   3   87.17    2.89
   3  -4  -3   88.51    2.68
  -3  -4   3   85.47    2.73
  -3  -4   2   24.87    1.05
   3  -4  -2   24.38    1.12
  -3  -4   2   24.47    1.02
   3  -4  -2   25.81    1.01
  -3  -4   2   26.13    1.02
   3   4  -2   24.56    1.06
  -3   4   2   23.76    1.08
   3  -4  -1   50.29    1.71
  -3  -4   1   48.00    1.66
  -3  -4   1   47.79    1.70
   3  -4  -1   47.99    1.84
   3   4  -1   49.08    1.80
  -3   4   1   46.78    1.72
  -3  -4   1   50.12    1.77
   3  -4   0    8.11    0.37
   3  -4   0    8.30    0.55
  -3  -4   0    7.18    0.60
  -3   4   0    8.08    0.64
  -3  -4   0    7.98    0.48
  -3  -4   0    7.61    0.50
  -3   4   0    7.20    0.47
  -3  -4   0    6.47    0.51
   3  -4   1   66.98    2.33
  -3  -4  -1   71.07    2.22
   3  -4   1   72.74    2.15
  -3  -4  -1   69.95    2.49
  -3  -4  -1   65.90    2.23
  -3   4  -1   69.34    2.21
  -3  -4  -1   65.95    2.42
  -3   4  -1   71.04    2.52
   3  -4   2   12.83    0.75
  -3   4  -2   14.68    0.59
  -3  -4  -2   14.89    0.67
   3  -4   2   15.70    0.67
   3   4   2   14.52    0.65
  -3   4  -2   15.27    0.84
  -3  -4  -2   13.82    0.77
  -3  -4  -2   13.86    0.91
   3  -4   3    9.57    0.54
   3   4   3    8.68    0.49
   3  -4   3    8.74    0.62
  -3   4  -3    8.04    0.66
  -3  -4  -3    8.10    0.74
  -3  -4  -3    9.03    0.63
  -3  -4  -3    8.73    0.47
   3   4   4   18.42    1.03
   3   4   4   18.75    0.81
  -3  -4  -4   19.60    0.99
  -3   4  -4   20.79    1.03
   3  -4   4   19.93    0.96
   3  -4   4   19.54    0.90
   3  -4   5   23.81    1.09
   3  -4   5   23.27    1.05
  -3   4  -5   23.45    1.18
  -3  -4  -5   22.69    1.16
   3   4   5   25.18    1.26
   3   4   5   22.44    0.95
   3   4   6   30.78    1.53
  -3   4  -6   32.32    1.49
  -3  -4  -6   31.85    1.48
   3  -4   6   33.18    1.35
   3  -4   6   29.88    1.32
   3   4   6   31.25    1.24
  -3  -4  -7    2.41    0.54
   3   4   7    2.25    0.54
   3  -4   7    2.74    0.45
  -3   4  -7    2.11    0.60
   3  -4   7    2.28    0.41
  -3   4  -8    4.00    0.74
   3  -4   8    2.99    0.50
  -3  -4  -8    3.09    0.61
   3   4   8    2.77    0.58
  -3  -4  -9    7.07    0.81
   3  -4   9    6.04    0.68
  -3   4  -9    6.57    0.87
   3   4   9    6.28    0.78
   3   4  10   -0.22    0.32
  -3   4 -10   -0.51    0.61
   3   5  -9    0.04    0.36
  -3  -5   9   -0.26    0.29
   3  -5  -9   -0.11    0.45
  -3   5   9    0.96    0.40
   3   5  -8    6.60    0.69
  -3  -5   8    8.60    0.80
   3  -5  -8    8.75    0.89
  -3   5   8    8.02    0.89
  -3  -5   7    0.61    0.34
   3   5  -7    0.80    0.39
   3  -5  -7    1.20    0.49
  -3   5   7    0.87    0.46
  -3   5   6   20.60    1.23
   3   5  -6   19.18    1.02
   3   5  -6   16.85    1.03
   3  -5  -6   17.70    1.09
  -3  -5   6   17.19    1.01
   3  -5  -5    3.03    0.37
   3  -5  -5    2.16    0.50
  -3  -5   5    2.00    0.43
  -3   5   5    2.63    0.57
   3   5  -5    1.37    0.44
   3   5  -5    3.15    0.48
  -3   5   4   21.19    1.15
   3  -5  -4   19.24    0.90
   3   5  -4   16.96    0.96
   3  -5  -4   19.44    1.09
  -3  -5   4   19.19    0.97
  -3  -5   3    4.33    0.52
   3  -5  -3    4.07    0.56
   3  -5  -3    5.27    0.48
  -3  -5   3    4.25    0.47
  -3   5   3    4.39    0.57
   3   5  -3    4.76    0.53
  -3  -5   2    0.83    0.33
   3   5  -2    0.60    0.34
   3  -5  -2    0.34    0.27
  -3   5   2    0.88    0.33
   3  -5  -2    1.04    0.36
  -3  -5   2    0.84    0.27
  -3  -5   1   14.08    0.72
   3  -5  -1   14.56    0.80
   3  -5  -1   13.24    0.82
  -3   5   1   15.09    0.80
   3   5  -1   13.26    0.81
  -3  -5   1   14.37    0.85
  -3  -5   1   12.70    0.75
  -3  -5   0   16.81    0.82
  -3   5   0   16.52    0.81
   3  -5   0   18.56    0.91
  -3  -5   0   16.76    0.89
  -3  -5   0   17.73    0.86
  -3   5   0   17.74    1.00
  -3  -5   0   18.79    1.01
   3  -5   1    0.41    0.16
  -3  -5  -1    0.85    0.26
   3  -5   1    0.95    0.31
  -3  -5  -1    0.31    0.20
  -3   5  -1    0.02    0.32
  -3  -5  -1    0.43    0.32
  -3   5  -1    0.27    0.20
  -3  -5  -1   -0.14    0.30
   3   5   2   12.67    0.66
   3  -5   2   16.69    0.72
  -3  -5  -2   13.81    0.82
  -3   5  -2   14.81    0.90
   3  -5   2   14.97    0.86
  -3  -5  -2   14.90    0.73
   3  -5   3    7.70    0.65
  -3  -5  -3    7.31    0.62
   3  -5   3    8.65    0.55
  -3   5  -3    7.80    0.70
   3   5   3    7.61    0.69
   3   5   3    6.88    0.47
   3  -5   4    2.68    0.45
  -3   5  -4    3.03    0.53
   3   5   4    3.67    0.55
  -3  -5  -4    2.96    0.50
   3  -5   4    2.73    0.37
   3   5   5    1.52    0.47
   3  -5   5    1.06    0.31
  -3   5  -5    1.28    0.49
   3  -5   5    0.32    0.32
  -3  -5  -5    1.57    0.45
   3  -5   6    3.31    0.51
   3  -5   6    3.89    0.49
   3   5   6    3.60    0.61
  -3  -5  -6    3.38    0.59
  -3   5  -6    3.89    0.66
   3   5   7    9.84    0.90
  -3   5  -7    9.74    0.94
  -3  -5  -7   11.50    0.90
   3  -5   7   10.87    0.78
   3  -5   7   12.71    0.84
   3   5   8    0.96    0.43
  -3   5  -8    0.37    0.62
   3  -5   8    0.76    0.32
  -3  -5  -8    1.14    0.47
  -3  -5  -9    0.70    0.47
  -3   5  -9   -0.34    0.61
   3  -5   9    0.08    0.30
   3   5   9    0.21    0.38
  -3  -6   8    0.42    0.33
  -3   6   8    0.09    0.39
   3   6  -8    0.01    0.37
   3  -6  -8    0.25    0.49
  -3  -6   7    2.52    0.51
   3  -6  -7    2.48    0.60
   3   6  -7    1.83    0.48
  -3   6   7    2.60    0.71
   3  -6  -6    0.17    0.41
  -3  -6   6    0.27    0.30
  -3   6   6    0.69    0.51
   3   6  -6    0.94    0.38
  -3  -6   5    0.12    0.29
   3   6  -5   -0.15    0.28
  -3   6   5    0.02    0.42
   3  -6  -5    0.18    0.40
  -3  -6   4   12.64    0.80
  -3   6   4   11.01    0.88
   3   6  -4   10.91    0.80
   3  -6  -4   10.38    0.85
   3  -6  -4   11.93    0.75
  -3  -6   3    2.66    0.41
   3  -6  -3    2.10    0.41
   3  -6  -3    2.65    0.52
   3   6  -3    2.85    0.52
  -3  -6   3    1.40    0.42
  -3   6   3    2.58    0.50
  -3  -6   2    3.98    0.55
  -3   6   2    5.27    0.60
   3  -6  -2    5.63    0.57
  -3  -6   2    5.10    0.51
   3   6  -2    5.60    0.62
   3  -6  -2    4.89    0.63
  -3  -6   1    9.15    0.62
  -3  -6   1    8.94    0.69
   3   6  -1    7.97    0.71
  -3   6   1    9.80    0.70
   3  -6  -1    9.08    0.72
   3  -6   0   -0.22    0.30
  -3  -6   0   -0.07    0.21
   3   6   0    0.36    0.29
  -3  -6   0    0.30    0.31
  -3  -6   0    0.18    0.33
  -3   6   0    0.35    0.41
  -3  -6  -1    7.90    0.61
   3   6   1    6.41    0.64
  -3   6  -1    8.14    0.74
   3  -6   1    6.53    0.65
  -3  -6  -1    8.30    0.66
   3   6   2    0.03    0.32
  -3   6  -2    0.01    0.34
  -3  -6  -2   -0.34    0.32
   3  -6   2   -0.03    0.30
  -3  -6  -2    0.30    0.27
  -3  -6  -3    3.15    0.54
   3   6   3    4.18    0.59
  -3   6  -3    3.95    0.60
   3  -6   3    3.20    0.53
  -3  -6  -4    1.57    0.44
  -3   6  -4    2.36    0.56
   3   6   4    1.77    0.49
   3  -6   4    1.70    0.43
   3  -6   4    1.80    0.37
  -3   6  -5    6.22    0.75
  -3  -6  -5    8.66    0.76
   3   6   5    7.04    0.77
   3  -6   5    6.50    0.67
   3  -6   5    7.54    0.64
   3   6   6    4.26    0.68
   3  -6   6    3.88    0.54
  -3   6  -6    2.96    0.65
   3  -6   6    2.92    0.53
  -3  -6  -6    3.58    0.61
  -3  -6  -7   -0.06    0.37
   3  -6   7    0.17    0.29
   3  -6   7   -0.62    0.35
   3   6   7    0.86    0.45
  -3   6  -7   -0.31    0.55
  -3  -6  -8    1.73    0.57
   3   6   8    2.66    0.61
   3  -6   8    2.15    0.49
  -3   6  -8    0.78    0.69
   3  -7  -7   -0.08    0.52
   3   7  -7    0.99    0.46
  -3   7   7    0.34    0.55
  -3  -7   7    0.18    0.37
   3   7  -6    2.83    0.55
  -3  -7   6    3.04    0.56
  -3   7   6    2.26    0.66
   3  -7  -6    2.46    0.65
  -3  -7   5   -0.03    0.30
  -3   7   5   -0.56    0.44
   3  -7  -5   -0.11    0.44
   3   7  -5    1.06    0.45
  -3  -7   4    1.14    0.38
   3  -7  -4    0.22    0.40
  -3   7   4    0.89    0.52
  -3  -7   3    0.46    0.37
  -3  -7   3    0.96    0.33
   3  -7  -3    1.07    0.39
   3   7  -3    1.03    0.46
   3  -7  -3    0.72    0.39
  -3   7   3    1.32    0.47
   3  -7  -2    5.37    0.65
  -3   7   2    4.40    0.61
   3   7  -2    6.43    0.72
  -3  -7   2    4.62    0.59
   3  -7  -2    5.26    0.63
  -3  -7   2    5.52    0.55
   3   7  -1    3.12    0.59
   3  -7  -1    3.58    0.54
  -3   7   1    3.99    0.69
  -3  -7   1    4.05    0.56
  -3   7   0    2.71    0.61
   3  -7   0    2.23    0.48
  -3  -7   0    2.30    0.47
   3   7   0    2.39    0.59
  -3  -7  -1    0.00    0.30
   3   7   1    0.28    0.36
   3  -7   1   -0.03    0.31
  -3   7  -1    0.94    0.47
  -3  -7  -1   -0.38    0.34
  -3  -7  -2    1.57    0.45
   3   7   2    2.54    0.53
   3  -7   2    2.22    0.50
  -3   7  -2    2.47    0.58
  -3  -7  -3    3.61    0.59
  -3   7  -3    5.09    0.71
   3   7   3    5.16    0.67
   3  -7   3    4.13    0.60
   3   7   4   -0.38    0.33
  -3  -7  -4   -0.17    0.35
   3  -7   4   -0.33    0.32
  -3   7  -4   -0.30    0.42
  -3  -7  -5    1.39    0.49
   3   7   5    1.23    0.53
  -3   7  -5    0.97    0.52
   3  -7   5    0.53    0.39
  -3  -7  -6    2.06    0.51
   3  -7   6    2.18    0.54
   3   7   6    2.32    0.65
  -3   7  -6    1.28    0.64
   3  -7   7    1.34    0.56
  -3   7  -7   -0.41    0.59
   3  -7   7    1.46    0.42
  -3  -8   6    0.32    0.37
   3  -8  -5    0.46    0.48
  -3   8   5    1.42    0.63
  -3  -8   5    1.25    0.44
   3   8  -5    1.31    0.52
   3  -8  -4    1.33    0.50
  -3   8   4    1.34    0.55
  -3  -8   3    0.66    0.39
   3  -8  -3    0.81    0.45
  -3   8   3    1.56    0.53
   3  -8  -3    2.10    0.49
  -3  -8   2    0.04    0.38
   3  -8  -2    0.30    0.38
  -3   8   2    1.58    0.62
  -3  -8   1    1.28    0.47
   3   8  -1    2.62    0.63
   3  -8  -1    3.93    0.59
  -3   8   1    2.46    0.67
  -3  -8   0    0.40    0.38
   3   8   0    0.38    0.49
   3  -8   0    0.48    0.39
  -3   8   0    0.12    0.49
  -3   8  -1   -0.02    0.46
   3  -8   1   -0.05    0.34
  -3   8  -2    0.97    0.55
   3  -8   2    0.44    0.38
  -3  -8  -2    0.47    0.41
  -3  -8  -3   -0.05    0.37
   3   8   3    0.54    0.47
   3  -8   3    0.22    0.36
  -3   8  -3    0.14    0.48
   3  -8   4    2.21    0.54
   3   8   4    0.94    0.52
  -3   8  -4    1.53    0.58
  -3  -8  -4    1.87    0.49
  -3  -8  -5    0.40    0.42
   3   8   5    0.13    0.47
  -3   8  -5   -0.30    0.51
  -3  -9   2    0.13    0.36
   3  -9  -2    0.24    0.36
  -3  -9   1    0.07    0.39
   3  -9  -1    0.11    0.38
  -3   9   0   -0.24    0.53
   3  -9   0    0.22    0.41
   3   9   1   -0.05    0.59
  -3   9  -1   -0.23    0.49
  -4   0  10    1.59    0.49
   4   0 -10    2.40    0.62
   4   0  -9   -0.01    0.43
  -4   0   9    0.08    0.33
  -4   0   8    2.67    0.43
  -4   0   8    2.31    0.39
   4   0  -8    3.57    0.56
   4   0  -8    2.98    0.40
  -4   0   7   -0.03    0.23
   4   0  -7   -0.03    0.22
  -4   0   7    0.20    0.25
   4   0  -7   -0.45    0.32
   4   0  -6  154.09    4.62
  -4   0   6  156.07    4.66
  -4   0   6  154.40    4.81
   4   0  -6  151.29    5.01
  -4   0   5    0.36    0.18
   4   0  -5    0.05    0.23
   4   0  -5    0.07    0.17
  -4   0   5   -0.11    0.14
  -4   0   4   52.67    1.77
   4   0  -4   53.33    1.81
  -4   0   4   51.24    1.70
   4   0  -4   54.24    1.70
  -4   0   3   -0.12    0.12
   4   0  -3   -0.17    0.15
  -4   0   3   -0.34    0.13
   4   0  -3   -0.25    0.13
  -4   0   2  330.21    9.98
   4   0  -2  330.96    9.75
  -4   0   2  353.80    9.62
   4   0  -2  343.29   10.52
  -4   0   1   -0.15    0.09
  -4   0   1   -0.36    0.11
   4   0  -1   -0.38    0.10
  -4   0   0 1279.29   40.10
   4   0   0 1320.38   36.79
   4   0   0 1315.90   37.04
  -4   0   0 1268.85   37.56
  -4   0  -1   -0.16    0.14
   4   0   1   -0.06    0.09
   4   0   1    0.00    0.08
  -4   0  -1   -0.06    0.12
   4   0   2   20.89    0.75
  -4   0  -2   20.73    0.81
  -4   0  -2   19.62    0.82
   4   0   2   19.84    0.68
   4   0   3   -0.21    0.10
  -4   0  -3    0.01    0.23
  -4   0  -3   -0.22    0.16
   4   0   3   -0.13    0.09
  -4   0  -4  529.71   16.77
   4   0   4  535.86   15.30
   4   0   4  541.83   15.38
  -4   0  -4  549.77   15.91
  -4   0  -5   -0.59    0.28
   4   0   5   -0.03    0.16
  -4   0  -5   -0.11    0.25
   4   0   6   10.83    0.64
  -4   0  -6   10.48    0.77
  -4   0  -7   -0.11    0.39
   4   0   7    0.02    0.26
   4   0   7   -0.15    0.21
   4   0   8   12.22    0.80
  -4   0  -8   10.63    0.86
   4   0   9    0.13    0.28
  -4   0  -9   -0.18    0.45
  -4   0 -10    2.99    0.68
   4   0  10    3.57    0.58
   4   0  11    0.00    0.38
  -4  -1  11    0.39    0.48
  -4  -1  10   18.13    1.13
   4  -1 -10   17.13    1.14
   4  -1  -9    0.45    0.43
  -4  -1   9    0.62    0.37
   4   1  -9    1.23    0.52
   4   1  -9    0.36    0.30
  -4   1   9    0.61    0.35
  -4   1   8   40.59    1.70
  -4  -1   8   36.56    1.61
   4   1  -8   38.84    1.50
   4  -1  -8   40.53    1.48
  -4   1   8   39.62    1.58
   4  -1  -8   40.50    1.71
   4   1  -8   41.22    1.68
   4   1  -7   21.31    0.98
  -4   1   7   24.50    1.15
   4   1  -7   24.72    1.13
   4  -1  -7   24.30    0.99
  -4  -1   7   23.48    1.10
  -4   1   7   22.88    1.03
   4  -1  -7   23.00    1.14
   4  -1  -6   54.14    2.00
  -4   1   6   55.09    1.84
   4   1  -6   54.36    1.96
  -4   1   6   54.52    1.99
  -4  -1   6   52.38    1.83
   4  -1  -6   56.61    1.81
  -4  -1   6   52.25    1.90
   4   1  -6   53.47    1.83
  -4   1   5   40.45    1.51
  -4   1   5   39.53    1.35
  -4  -1   5   39.55    1.43
   4  -1  -5   40.00    1.35
   4  -1  -5   38.81    1.49
  -4  -1   5   38.24    1.38
   4   1  -5   39.07    1.38
   4   1  -5   39.60    1.45
   4   1  -4    6.61    0.44
  -4  -1   4    6.72    0.44
   4  -1  -4    6.66    0.41
   4   1  -4    6.16    0.41
  -4  -1   4    6.25    0.38
  -4   1   4    6.43    0.50
   4  -1  -4    6.43    0.46
  -4   1   4    6.24    0.36
   4  -1  -3   70.35    2.08
   4   1  -3   66.84    2.17
   4  -1  -3   63.73    2.23
  -4  -1   3   66.67    2.12
  -4  -1   3   68.22    2.10
  -4   1   3   64.01    2.00
  -4   1   3   68.17    2.20
   4   1  -3   68.53    2.09
   4  -1  -2    0.34    0.18
  -4   1   2    0.00    0.08
   4   1  -2    0.16    0.14
  -4  -1   2    0.41    0.15
  -4   1   2    0.12    0.15
   4  -1  -2   -0.01    0.12
  -4  -1   2    0.10    0.13
   4  -1  -1   64.52    1.88
   4  -1  -1   62.27    1.97
   4  -1  -1   66.49    2.13
  -4   1   1   63.76    2.05
  -4  -1   1   64.60    2.03
  -4  -1   1   65.48    1.98
   4   1  -1   66.64    1.97
  -4  -1   0  498.00   15.55
  -4  -1   0  486.64   14.71
   4  -1   0  529.22   14.41
   4  -1   0  493.73   14.14
   4   1   0  517.38   14.37
  -4   1   0  496.67   15.59
  -4  -1   0  504.48   14.21
  -4   1   0  503.17   14.69
  -4   1  -1  434.65   13.76
  -4  -1  -1  445.77   13.03
   4   1   1  441.57   12.53
  -4  -1  -1  441.85   13.71
  -4   1  -1  437.77   12.95
   4  -1   1  455.52   12.71
   4  -1   1  442.12   12.49
   4   1   1  450.85   12.65
   4   1   2  248.12    7.10
   4  -1   2  240.06    7.08
  -4   1  -2  241.78    7.31
  -4  -1  -2  256.75    7.46
   4  -1   2  257.89    7.19
  -4  -1  -2  246.44    7.75
  -4   1  -2  245.54    7.79
   4   1   3  316.66    8.76
   4  -1   3  292.28    8.74
  -4  -1  -3  306.79    9.18
  -4  -1  -3  312.33    9.58
   4  -1   3  308.10    8.84
  -4   1  -3  303.13    9.02
  -4   1  -3  302.13    9.60
  -4   1  -4  747.43   23.38
  -4  -1  -4  775.67   23.38
  -4   1  -4  758.51   22.03
   4  -1   4  738.07   21.30
   4   1   4  762.96   21.30
  -4  -1  -4  754.51   22.20
   4  -1   4  743.38   21.53
   4  -1   5    1.24    0.21
  -4   1  -5    1.37    0.31
  -4  -1  -5    0.99    0.36
   4   1   5    1.06    0.25
  -4   1  -5    1.25    0.40
   4  -1   5    1.02    0.25
  -4  -1  -5    1.15    0.37
  -4   1  -6   92.56    3.23
  -4  -1  -6   91.21    3.21
   4  -1   6   91.26    2.97
   4   1   6   92.45    2.96
   4   1   7    2.83    0.43
  -4   1  -7    1.89    0.52
   4   1   7    1.99    0.36
   4  -1   7    2.16    0.38
  -4  -1  -7    2.40    0.50
  -4  -1  -8    0.20    0.41
  -4   1  -8    0.45    0.48
   4   1   8    0.09    0.25
   4   1   8   -0.07    0.29
   4  -1   8    0.35    0.28
  -4   1  -9    7.86    0.86
   4   1   9    8.46    0.71
  -4  -1  -9    9.59    0.90
   4  -1   9    7.66    0.73
  -4  -1 -10    0.95    0.56
   4   1  10    0.74    0.36
   4  -1  10    0.65    0.39
  -4   1 -10    1.23    0.59
   4   1  11   -0.21    0.32
  -4  -2  11    1.87    0.56
   4  -2 -11    2.03    0.65
  -4  -2  10    1.63    0.51
   4  -2 -10    2.00    0.58
  -4   2  10    1.45    0.49
  -4  -2   9   69.65    2.57
   4   2  -9   63.05    2.31
   4  -2  -9   63.29    2.59
  -4   2   9   71.62    2.66
   4  -2  -8    2.65    0.55
  -4   2   8    2.17    0.48
  -4  -2   8    2.25    0.46
   4   2  -8    2.07    0.39
   4   2  -8    2.20    0.51
  -4   2   7   33.56    1.49
   4   2  -7   30.88    1.26
  -4  -2   7   32.88    1.39
   4   2  -7   31.88    1.38
   4  -2  -7   29.26    1.18
   4  -2  -7   32.73    1.44
  -4   2   6    3.71    0.48
   4  -2  -6    3.71    0.49
   4   2  -6    4.06    0.47
   4  -2  -6    3.77    0.35
  -4  -2   6    3.29    0.42
   4   2  -6    4.37    0.42
  -4   2   6    3.69    0.35
  -4   2   5    0.43    0.16
   4  -2  -5    0.63    0.18
   4  -2  -5    0.56    0.30
   4   2  -5    0.66    0.29
  -4   2   5    0.17    0.25
  -4  -2   5    0.29    0.21
   4   2  -5    0.39    0.23
  -4  -2   5    0.42    0.16
  -4   2   4    5.98    0.52
  -4  -2   4    6.96    0.40
   4  -2  -4    6.45    0.39
  -4   2   4    5.59    0.32
   4   2  -4    6.10    0.46
   4  -2  -4    5.83    0.51
   4   2  -4    5.90    0.50
  -4  -2   4    6.21    0.46
  -4  -2   3    4.38    0.33
  -4  -2   3    3.98    0.35
  -4   2   3    3.18    0.37
   4   2  -3    4.70    0.39
   4  -2  -3    4.61    0.40
   4   2  -3    3.75    0.36
   4  -2  -3    3.83    0.32
  -4   2   3    3.39    0.21
  -4   2   2   57.33    1.96
   4   2  -2   61.31    1.88
   4  -2  -2   56.50    2.03
  -4  -2   2   56.23    1.88
  -4  -2   2   60.13    1.88
   4   2  -2   58.89    1.92
   4  -2  -2   60.60    1.86
   4   2  -1  368.14   11.48
   4   2  -1  378.68   10.66
   4  -2  -1  362.04   11.55
  -4  -2   1  354.15   10.53
  -4  -2   1  377.33   10.90
   4  -2  -1  380.77   10.68
  -4   2   1  371.35   10.92
   4   2   0  143.02    4.12
  -4  -2   0  135.68    4.12
   4  -2   0  141.77    4.18
  -4   2   0  140.06    4.24
  -4  -2   0  139.35    4.30
  -4  -2   0  144.37    4.44
  -4   2   0  133.81    4.53
   4  -2   0  145.04    4.01
   4  -2   1  246.78    7.56
  -4   2  -1  256.91    8.18
   4   2   1  257.04    7.43
   4   2   1  264.58    7.46
  -4  -2  -1  254.20    7.80
  -4   2  -1  266.43    7.64
   4  -2   1  268.99    7.38
  -4  -2  -1  260.84    8.11
  -4  -2  -2   13.75    0.64
   4   2   2   13.12    0.47
  -4  -2  -2   12.76    0.75
  -4   2  -2   13.22    0.53
   4  -2   2   13.27    0.56
   4  -2   2   13.77    0.63
   4   2   2   13.19    0.58
  -4   2  -2   14.49    0.70
   4   2   3  365.83   10.52
  -4   2  -3  362.92   11.57
  -4   2  -3  369.16   10.79
  -4  -2  -3  374.19   11.54
  -4  -2  -3  369.13   11.09
   4  -2   3  373.23   10.70
   4  -2   3  367.28   10.52
   4  -2   4   40.47    1.39
   4  -2   4   36.25    1.38
  -4  -2  -4   40.53    1.67
  -4   2  -4   38.58    1.54
  -4   2  -4   39.44    1.34
  -4  -2  -4   39.54    1.52
   4   2   4   42.01    1.40
   4  -2   5  118.14    3.82
   4   2   5  127.31    3.80
  -4  -2  -5  126.68    4.20
  -4  -2  -5  121.39    4.15
   4  -2   5  128.34    3.80
  -4  -2  -6   13.32    0.84
   4   2   6   14.26    0.82
   4   2   6   13.18    0.72
  -4   2  -6   12.94    0.91
   4  -2   6   13.78    0.69
   4  -2   6   13.12    0.76
  -4   2  -7    4.94    0.69
   4  -2   7    4.52    0.50
   4   2   7    4.28    0.47
  -4  -2  -7    4.98    0.61
   4   2   7    4.68    0.57
   4   2   8    4.82    0.61
   4  -2   8    4.51    0.55
  -4   2  -8    4.87    0.72
  -4  -2  -8    5.86    0.67
   4   2   8    4.70    0.52
   4   2   9    0.24    0.34
   4   2   9    0.30    0.31
  -4  -2  -9    1.01    0.47
   4  -2   9    0.73    0.35
  -4   2  -9   -0.01    0.48
  -4   2 -10    1.15    0.60
   4  -2  10    1.13    0.43
   4   2  10    0.45    0.37
  -4  -2 -10    0.77    0.56
   4   2  11    1.61    0.50
  -4  -3  10    3.39    0.63
  -4   3  10    3.42    0.61
   4   3 -10    3.20    0.50
   4  -3 -10    4.01    0.74
  -4   3   9    0.50    0.39
  -4  -3   9    0.54    0.42
   4  -3  -9    1.12    0.51
   4   3  -9    0.17    0.33
  -4  -3   8    1.18    0.41
   4   3  -8    0.96    0.35
   4  -3  -8    1.47    0.46
  -4   3   8    1.24    0.46
  -4  -3   7   10.75    0.77
  -4   3   7   10.02    0.85
   4   3  -7   11.62    0.82
   4   3  -7   12.04    0.72
   4  -3  -7   11.21    0.82
   4  -3  -6    0.22    0.34
   4   3  -6   -0.02    0.37
   4  -3  -6    0.39    0.20
   4   3  -6    0.26    0.29
  -4   3   6    0.34    0.33
  -4  -3   6    0.39    0.29
  -4   3   5    0.25    0.29
   4   3  -5    0.61    0.33
  -4  -3   5    0.36    0.25
   4  -3  -5    0.78    0.21
   4   3  -5    0.32    0.25
   4  -3  -5    1.40    0.38
  -4  -3   4   32.19    1.08
  -4   3   4   29.46    1.31
  -4  -3   4   30.44    1.22
   4  -3  -4   28.85    1.28
   4   3  -4   30.09    1.17
   4   3  -4   31.48    1.21
   4  -3  -4   30.33    1.11
   4   3  -3    0.44    0.20
  -4  -3   3    0.39    0.15
  -4  -3   3    0.37    0.20
   4  -3  -3    0.31    0.26
  -4   3   3    0.64    0.26
   4  -3  -3    0.37    0.18
   4   3  -3    0.34    0.22
   4   3  -2  158.57    4.71
   4  -3  -2  156.40    5.09
   4   3  -2  152.21    4.97
  -4  -3   2  153.52    4.66
  -4   3   2  150.39    4.83
   4  -3  -2  159.73    4.68
  -4  -3   2  163.41    4.76
   4   3  -1   35.62    1.23
   4  -3  -1   34.23    1.22
   4   3  -1   32.93    1.26
  -4  -3   1   33.15    1.22
  -4   3   1   33.52    1.25
   4  -3  -1   34.62    1.34
  -4  -3   1   34.25    1.27
  -4  -3   0  114.27    3.57
  -4  -3   0  121.53    3.78
  -4   3   0  119.84    3.96
   4  -3   0  122.82    3.42
   4  -3   0  115.15    3.63
  -4  -3   0  115.58    3.84
  -4   3   0  120.75    3.66
   4  -3   1  241.54    7.29
  -4   3  -1  255.68    7.88
  -4  -3  -1  239.37    7.77
  -4  -3  -1  244.22    7.52
   4  -3   1  264.56    7.05
  -4   3  -1  249.88    7.30
   4   3   1  229.77    7.11
  -4  -3  -2   10.32    0.71
  -4   3  -2   10.05    0.44
  -4  -3  -2    9.79    0.56
   4   3   2    9.21    0.50
   4  -3   2    8.10    0.54
   4  -3   2    9.71    0.49
  -4   3  -2    8.97    0.61
  -4   3  -3   34.45    1.14
   4   3   3   35.34    1.25
   4  -3   3   34.43    1.33
  -4  -3  -3   34.97    1.54
   4  -3   3   36.43    1.27
  -4   3  -3   36.86    1.44
  -4  -3  -3   35.59    1.38
   4  -3   4   17.34    0.83
  -4  -3  -4   17.89    0.89
  -4  -3  -4   15.99    1.04
  -4   3  -4   16.53    0.91
   4   3   4   17.99    0.77
   4  -3   4   17.18    0.80
  -4  -3  -5   78.44    2.80
   4   3   5   77.73    2.51
  -4  -3  -5   81.30    2.96
   4  -3   5   79.79    2.58
   4  -3   5   76.77    2.57
  -4   3  -5   76.16    2.81
   4   3   6   84.64    2.99
  -4  -3  -6   83.62    3.02
   4  -3   6   83.80    2.73
   4   3   6   83.90    2.72
   4  -3   6   80.20    2.77
   4  -3   7   39.59    1.54
   4  -3   7   43.78    1.69
   4   3   7   41.31    1.83
   4   3   7   41.70    1.60
  -4  -3  -7   41.27    1.79
   4   3   8   -0.37    0.30
  -4  -3  -8   -0.43    0.37
   4  -3   8    0.13    0.27
  -4   3  -8    0.70    0.53
   4   3   8   -0.27    0.22
  -4   3  -9    5.99    0.81
   4   3   9    6.13    0.61
   4  -3   9    5.50    0.63
   4   3   9    4.15    0.65
  -4  -3  -9    6.88    0.81
   4  -3  10    4.57    0.62
  -4  -3 -10    6.02    0.79
  -4   3 -10    3.38    0.78
   4   3  10    6.46    0.74
  -4   4  10    0.84    0.41
   4  -4 -10   -0.22    0.47
   4   4 -10   -0.20    0.31
  -4  -4  10    0.79    0.46
  -4   4   9    4.49    0.66
  -4  -4   9    3.07    0.59
   4   4  -9    2.82    0.50
   4  -4  -9    3.22    0.65
   4   4  -8    0.53    0.36
  -4   4   8    0.27    0.38
  -4  -4   8    1.19    0.42
   4  -4  -8    0.47    0.45
   4  -4  -7    1.94    0.49
   4   4  -7    1.75    0.41
  -4   4   7    2.26    0.51
  -4  -4   7    1.91    0.44
   4   4  -6   -0.60    0.24
   4  -4  -6   -0.14    0.17
  -4   4   6    0.06    0.32
  -4  -4   6    0.05    0.25
   4  -4  -6   -0.14    0.33
   4  -4  -5   17.01    0.95
  -4   4   5   15.60    1.01
   4  -4  -5   13.70    0.71
  -4  -4   5   15.65    0.87
   4   4  -5   15.46    0.84
   4   4  -5   16.25    0.87
  -4   4   4   58.05    2.18
   4   4  -4   57.94    2.03
   4   4  -4   56.93    2.04
  -4  -4   4   57.32    2.03
   4  -4  -4   55.87    2.16
   4  -4  -4   55.57    1.90
  -4  -4   3   18.97    0.92
  -4  -4   3   21.05    0.87
   4  -4  -3   20.96    0.86
  -4   4   3   18.22    0.98
   4  -4  -3   17.81    0.98
   4   4  -3   20.08    0.93
   4   4  -3   19.38    0.87
   4  -4  -2   17.90    0.95
  -4  -4   2   19.73    0.89
   4  -4  -2   20.77    0.87
  -4  -4   2   21.72    0.92
   4   4  -2   20.23    0.90
   4   4  -2   18.28    0.88
  -4   4   2   21.10    0.96
   4  -4  -1   39.08    1.56
  -4  -4   1   38.67    1.42
  -4  -4   1   39.28    1.51
  -4   4   1   39.21    1.45
  -4  -4   1   38.16    1.41
   4   4  -1   39.29    1.50
   4  -4  -1   39.02    1.43
   4  -4   0   19.72    0.71
  -4  -4   0   20.69    0.87
  -4  -4   0   21.01    0.89
  -4  -4   0   20.80    1.02
  -4   4   0   20.52    0.86
  -4  -4   0   20.59    0.94
  -4   4   0   19.11    1.01
   4  -4   0   20.60    0.93
  -4  -4  -1    7.26    0.66
  -4  -4  -1    6.62    0.54
   4  -4   1    6.26    0.53
  -4   4  -1    7.41    0.45
  -4   4  -1    6.22    0.59
   4  -4   1    7.92    0.41
  -4  -4  -1    7.69    0.47
  -4  -4  -2   32.15    1.34
  -4   4  -2   35.61    1.45
  -4  -4  -2   34.12    1.19
  -4  -4  -2   33.03    1.53
   4  -4   2   31.88    1.35
   4   4   2   32.94    1.23
   4  -4   2   35.88    1.21
  -4   4  -3    3.28    0.49
   4   4   3    3.35    0.33
   4  -4   3    3.55    0.43
  -4  -4  -3    3.36    0.57
  -4  -4  -3    3.94    0.46
   4  -4   3    3.50    0.34
   4   4   4   33.37    1.24
  -4  -4  -4   35.65    1.65
  -4  -4  -4   32.76    1.42
  -4   4  -4   36.09    1.50
   4  -4   4   30.68    1.27
   4   4   5    9.41    0.76
   4  -4   5    9.60    0.63
   4   4   5    9.92    0.59
   4  -4   5    9.86    0.68
  -4   4  -5   10.75    0.80
  -4  -4  -5   10.41    0.75
   4   4   6    9.18    0.59
  -4  -4  -6    8.57    0.74
   4  -4   6    9.94    0.69
   4   4   6    8.02    0.78
  -4   4  -6    8.28    0.80
   4  -4   6    8.82    0.65
  -4  -4  -7    3.07    0.57
   4  -4   7    2.54    0.43
   4   4   7    3.65    0.43
   4  -4   7    2.77    0.45
  -4   4  -7    2.14    0.62
   4   4   7    2.36    0.55
  -4  -4  -8   -0.06    0.40
   4   4   8    0.05    0.34
   4  -4   8   -0.03    0.28
  -4   4  -8   -0.11    0.53
  -4  -4  -9    1.00    0.50
   4  -4   9    1.84    0.44
   4   4   9    1.73    0.46
  -4   4  -9    1.10    0.60
   4   4  10    1.64    0.50
  -4   5   9    0.88    0.44
   4  -5  -9   -0.51    0.43
   4   5  -9    0.05    0.35
  -4  -5   9    0.35    0.33
   4   5  -8    3.21    0.53
  -4   5   8    4.45    0.70
   4  -5  -8    3.82    0.67
  -4  -5   8    3.51    0.56
  -4   5   7    2.49    0.54
   4   5  -7    1.48    0.44
  -4  -5   7    1.79    0.45
   4  -5  -7    2.02    0.54
   4  -5  -6    7.32    0.75
   4   5  -6    6.15    0.64
  -4   5   6    7.56    0.80
  -4  -5   6    5.83    0.62
   4  -5  -5    0.34    0.39
  -4  -5   5   -0.17    0.25
   4   5  -5    0.10    0.33
   4  -5  -5    0.11    0.23
  -4   5   5    0.34    0.39
   4  -5  -4    7.12    0.70
   4  -5  -4    7.33    0.53
  -4  -5   4    5.17    0.56
   4   5  -4    6.80    0.63
  -4   5   4    6.72    0.70
   4   5  -4    6.49    0.61
   4  -5  -3    8.21    0.72
  -4   5   3    8.90    0.73
   4   5  -3   10.29    0.70
  -4  -5   3    9.91    0.66
   4   5  -3    8.04    0.63
   4  -5  -3    9.65    0.62
   4  -5  -2    4.14    0.53
   4   5  -2    3.81    0.47
  -4   5   2    3.18    0.45
   4  -5  -2    2.99    0.41
  -4  -5   2    3.13    0.45
  -4  -5   2    3.35    0.41
  -4   5   1    0.44    0.28
  -4  -5   1    0.65    0.30
   4  -5  -1    0.31    0.27
  -4  -5   1    0.51    0.35
  -4  -5   1    0.31    0.24
   4   5  -1    0.83    0.36
  -4   5   0   16.80    0.81
  -4  -5   0   16.24    0.82
  -4  -5   0   15.05    0.97
  -4  -5   0   17.56    0.85
  -4  -5   0   17.75    0.89
   4  -5   0   18.58    0.93
  -4   5   0   17.09    0.97
  -4  -5  -1    1.42    0.30
  -4  -5  -1    1.42    0.46
  -4   5  -1    1.09    0.38
  -4  -5  -1    1.74    0.38
   4  -5   1    1.64    0.37
  -4  -5  -2   16.58    1.06
   4   5   2   14.99    0.75
  -4  -5  -2   15.54    0.76
   4  -5   2   17.26    0.93
   4  -5   2   17.30    0.76
  -4   5  -2   16.78    0.98
  -4  -5  -2   16.48    0.89
   4   5   3    0.01    0.17
  -4   5  -3    0.25    0.36
   4  -5   3   -0.05    0.27
   4  -5   3   -0.15    0.18
  -4  -5  -3    0.11    0.38
  -4  -5  -3    0.16    0.29
   4   5   4    6.71    0.69
   4  -5   4    6.58    0.62
  -4  -5  -4    6.19    0.64
   4  -5   4    6.84    0.52
   4   5   4    5.49    0.45
  -4   5  -4    5.92    0.68
   4  -5   5    4.58    0.48
   4  -5   5    3.68    0.51
   4   5   5    4.70    0.65
  -4   5  -5    3.29    0.59
  -4  -5  -5    4.64    0.60
  -4   5  -6    3.88    0.66
   4  -5   6    4.44    0.54
   4   5   6    3.95    0.63
   4  -5   6    4.69    0.53
  -4  -5  -6    4.74    0.64
   4   5   7    7.84    0.81
   4  -5   7    6.26    0.66
  -4   5  -7    5.79    0.80
   4  -5   7    6.09    0.63
  -4  -5  -7    5.16    0.70
   4  -5   8    0.12    0.26
  -4  -5  -8    0.21    0.40
  -4   5  -8   -0.79    0.53
   4   5   8    0.23    0.37
   4  -5   9    1.27    0.41
  -4   5  -9   -0.38    0.60
   4   5   9    1.24    0.45
   4   6  -8    0.88    0.41
  -4  -6   8    1.25    0.43
  -4   6   8    1.37    0.56
   4  -6  -8    1.46    0.57
  -4  -6   7    1.62    0.45
   4  -6  -7    1.42    0.55
  -4   6   7    0.67    0.54
   4   6  -7    0.64    0.40
  -4   6   6    0.08    0.43
  -4  -6   6   -0.01    0.31
   4   6  -6    0.20    0.38
   4  -6  -6   -0.29    0.38
  -4  -6   5    0.99    0.38
   4   6  -5    0.87    0.40
  -4   6   5    1.30    0.49
   4  -6  -5    0.48    0.43
  -4  -6   4   -0.06    0.27
  -4   6   4    0.13    0.37
   4   6  -4    0.46    0.36
   4  -6  -4   -0.27    0.24
   4  -6  -4    0.03    0.38
   4  -6  -3    6.49    0.69
  -4   6   3    5.68    0.65
   4  -6  -3    6.48    0.61
   4   6  -3    6.61    0.67
  -4  -6   3    6.91    0.61
  -4   6   2   16.20    0.94
   4  -6  -2   14.52    0.88
   4  -6  -2   15.11    0.96
  -4  -6   2   14.90    0.86
   4   6  -2   14.22    0.91
  -4  -6   1    5.11    0.56
  -4  -6   1    3.71    0.46
   4   6  -1    4.41    0.59
  -4   6   1    5.54    0.71
   4  -6  -1    4.02    0.54
  -4   6   1    5.07    0.54
  -4  -6   0   23.83    1.19
   4  -6   0   26.78    1.27
  -4  -6   0   24.51    1.12
  -4  -6   0   25.25    1.34
  -4   6   0   25.00    1.33
  -4  -6   0   24.84    1.15
  -4   6  -1    3.09    0.58
   4   6   1    2.41    0.34
  -4  -6  -1    3.16    0.48
  -4  -6  -1    3.57    0.47
   4  -6   1    3.21    0.52
  -4  -6  -1    3.22    0.60
   4   6   2    3.57    0.38
  -4   6  -2    4.21    0.62
  -4  -6  -2    3.35    0.53
   4  -6   2    4.03    0.56
  -4  -6  -3    1.45    0.42
   4  -6   3    1.26    0.41
  -4   6  -3    1.01    0.47
   4   6   3    2.04    0.49
  -4  -6  -4    0.72    0.42
   4  -6   4    0.54    0.36
   4   6   4    0.86    0.43
  -4   6  -4    0.20    0.45
   4   6   5    1.43    0.51
  -4   6  -5    0.46    0.46
  -4  -6  -5    0.97    0.44
   4  -6   5    0.33    0.36
   4  -6   5    0.84    0.31
   4  -6   6    2.04    0.47
  -4   6  -6    2.45    0.66
   4   6   6    3.11    0.63
  -4  -6  -6    2.61    0.56
   4  -6   6    2.36    0.45
   4   6   7    0.04    0.36
   4  -6   7    1.09    0.34
  -4  -6  -7    0.52    0.43
  -4   6  -7   -0.45    0.55
   4  -6   7    0.05    0.40
   4  -6   8    1.18    0.40
   4  -6   8    0.23    0.44
  -4  -6  -8    1.31    0.49
  -4   6  -8   -0.43    0.62
  -4  -7   7   -0.11    0.34
   4   7  -6    0.41    0.40
  -4   7   6   -0.26    0.47
  -4  -7   6    0.38    0.38
   4  -7  -6   -0.56    0.45
   4  -7  -5    1.32    0.53
  -4   7   5    1.86    0.61
   4   7  -5    1.91    0.51
  -4  -7   5    2.25    0.49
  -4   7   4    1.39    0.47
   4  -7  -4    2.02    0.45
   4   7  -4    2.93    0.55
   4  -7  -4    2.06    0.51
  -4  -7   4    2.19    0.45
   4  -7  -3   -0.13    0.28
   4  -7  -3    0.23    0.40
  -4  -7   3   -0.04    0.27
  -4   7   3    0.25    0.39
   4  -7  -2   17.06    1.01
  -4  -7   2   16.35    0.95
  -4   7   2   16.78    1.01
  -4   7   1    4.64    0.74
   4   7  -1    5.88    0.71
   4  -7  -1    6.80    0.67
  -4  -7   1    3.96    0.57
  -4  -7   1    5.40    0.56
  -4  -7   0    0.83    0.40
   4   7   0    1.14    0.52
  -4   7   0    0.67    0.47
   4  -7   0    1.80    0.45
  -4  -7  -1   -0.10    0.35
   4  -7   1    0.03    0.33
  -4   7  -1   -0.37    0.41
   4   7   1   -0.10    0.31
   4  -7   2    0.01    0.35
  -4  -7  -2   -0.15    0.35
  -4   7  -2    0.41    0.44
   4   7   2    0.26    0.35
   4   7   3   -0.12    0.36
   4  -7   3   -0.22    0.34
  -4   7  -3   -0.14    0.41
  -4  -7  -3    0.89    0.41
   4  -7   4    0.56    0.40
  -4   7  -4    1.21    0.55
   4   7   4    0.89    0.47
  -4  -7  -4    0.85    0.43
   4   7   5    0.66    0.42
  -4  -7  -5    0.43    0.44
  -4   7  -5    0.24    0.52
   4  -7   5    0.52    0.41
  -4   7  -6    0.41    0.59
   4   7   6    0.59    0.48
   4  -7   6    0.82    0.43
  -4  -7  -6    2.02    0.50
   4  -7   7    2.04    0.58
  -4  -8   5    1.16    0.42
  -4   8   5    0.58    0.55
   4   8  -4    2.29    0.57
  -4  -8   4    2.91    0.51
  -4   8   4    3.59    0.68
   4  -8  -4    1.73    0.54
   4  -8  -3    3.70    0.68
   4  -8  -3    4.11    0.61
   4  -8  -2    0.35    0.39
  -4  -8   2    0.55    0.41
  -4   8   2    1.04    0.63
  -4   8   1    1.09    0.59
   4  -8  -1    1.63    0.46
  -4  -8   1    0.25    0.41
  -4   8   0    2.12    0.63
   4  -8   0    1.10    0.42
  -4  -8   0    1.42    0.45
   4   8   0    2.04    0.64
   4  -8   1   -0.66    0.29
  -4   8  -1    0.09    0.46
   4  -8   2   -0.45    0.31
  -4   8  -2    0.38    0.50
  -4  -8  -2    0.14    0.40
  -4  -8  -3   -0.03    0.38
   4   8   3    0.78    0.46
   4  -8   3    0.48    0.37
  -4   8  -3    0.29    0.52
   4   8   4    0.77    0.49
  -4   8  -4   -0.16    0.51
  -4  -8  -4    0.41    0.39
   4  -8   4    0.06    0.39
  -4  -8  -5    0.78    0.44
   4   8   5    0.70    0.54
   4  -9  -2    1.03    0.42
  -4  -9   1   -0.05    0.42
   4  -9  -1    1.24    0.44
   4  -9   0    0.51    0.39
  -5   0  10   12.36    0.95
  -5   0   9   -0.11    0.32
  -5   0   8    7.75    0.68
   5   0  -8    8.67    0.67
   5   0  -8    8.93    0.82
  -5   0   8    7.19    0.65
  -5   0   7   -0.48    0.21
   5   0  -7    0.13    0.35
  -5   0   7   -0.19    0.18
   5   0  -7    0.25    0.26
  -5   0   6   91.02    3.04
  -5   0   6   93.77    2.96
   5   0  -6   95.28    3.15
   5   0  -6   91.65    2.92
   5   0  -5    0.02    0.21
   5   0  -5   -0.05    0.18
  -5   0   5   -0.11    0.16
  -5   0   5    0.02    0.15
  -5   0   4   13.15    0.60
   5   0  -4   12.75    0.60
  -5   0   4   12.51    0.64
   5   0  -4   13.67    0.61
   5   0  -3   -0.08    0.13
  -5   0   3    0.25    0.14
   5   0  -3    0.03    0.13
  -5   0   3   -0.16    0.13
  -5   0   2  477.94   13.48
  -5   0   2  475.91   14.01
   5   0  -2  495.42   14.77
   5   0  -2  459.55   13.68
   5   0  -1    0.63    0.16
  -5   0   1   -0.16    0.13
  -5   0   1   -0.28    0.10
  -5   0   0   63.84    2.02
  -5   0   0   62.46    2.03
   5   0   0   62.47    1.91
   5   0   0   64.48    1.91
   5   0   1   -0.13    0.10
  -5   0  -1    0.04    0.14
   5   0   1    0.17    0.10
  -5   0  -1   -0.08    0.15
  -5   0  -2  598.08   19.17
   5   0   2  642.27   17.70
   5   0   2  624.46   17.49
  -5   0  -2  617.15   18.14
  -5   0  -3   -0.10    0.17
   5   0   3    0.40    0.11
   5   0   3   -0.16    0.11
  -5   0  -3   -0.10    0.23
   5   0   4    2.78    0.24
   5   0   4    2.72    0.30
  -5   0  -4    3.67    0.44
  -5   0  -4    3.01    0.39
   5   0   5   -0.08    0.17
  -5   0  -5   -0.58    0.31
  -5   0  -5   -0.07    0.24
  -5   0  -6   28.62    1.34
  -5   0  -6   27.44    1.30
   5   0   6   29.58    1.20
   5   0   7   -0.04    0.22
   5   0   7   -0.21    0.25
  -5   0  -7    0.28    0.42
  -5   0  -8   15.44    1.02
   5   0   8   16.22    0.93
  -5   0  -9   -0.07    0.45
   5   0   9    0.41    0.31
  -5   0 -10    0.69    0.57
   5   0  10    0.49    0.37
  -5  -1  11    1.49    0.53
  -5  -1  10    0.28    0.41
  -5   1   9    2.41    0.48
  -5  -1   9    2.86    0.52
   5  -1  -9    2.50    0.56
   5   1  -9    2.20    0.43
  -5  -1   8   50.82    1.93
   5   1  -8   45.06    1.76
  -5   1   8   51.31    1.98
   5  -1  -8   49.32    1.77
   5  -1  -8   49.45    1.99
   5  -1  -7   54.30    1.89
  -5   1   7   55.12    1.93
  -5  -1   7   54.84    2.01
  -5  -1   7   53.72    1.93
   5   1  -7   53.74    1.92
  -5   1   7   58.56    2.09
   5  -1  -7   54.27    2.09
   5   1  -7   56.86    2.07
   5   1  -6   12.67    0.70
   5  -1  -6   11.18    0.71
   5   1  -6   12.00    0.65
  -5   1   6   10.83    0.70
  -5  -1   6   10.92    0.62
   5  -1  -6   10.88    0.64
  -5   1   6   11.40    0.62
  -5  -1   6   11.13    0.68
  -5   1   5   15.94    0.83
   5   1  -5   17.69    0.77
  -5   1   5   17.09    0.72
   5  -1  -5   17.70    0.75
  -5  -1   5   17.67    0.81
  -5  -1   5   16.28    0.74
   5   1  -5   17.52    0.78
   5  -1  -5   16.92    0.81
   5   1  -4   39.74    1.37
  -5   1   4   40.08    1.48
   5   1  -4   40.73    1.36
  -5  -1   4   37.20    1.36
   5  -1  -4   37.38    1.44
  -5   1   4   37.43    1.29
  -5  -1   4   41.53    1.40
   5  -1  -4   40.57    1.34
   5  -1  -3  460.70   13.02
   5  -1  -3  449.05   14.07
  -5   1   3  444.31   12.78
   5   1  -3  447.19   13.03
  -5  -1   3  476.26   12.90
  -5  -1   3  452.31   13.30
   5   1  -3  453.97   13.99
  -5   1   3  441.17   13.35
  -5  -1   2   54.78    1.72
  -5   1   2   53.19    1.62
  -5   1   2   54.44    1.80
   5   1  -2   52.92    1.70
  -5  -1   2   52.41    1.76
   5  -1  -2   53.38    1.70
   5  -1  -2   55.29    1.82
  -5  -1   1  174.39    4.88
  -5   1   1  166.19    5.04
   5   1  -1  166.96    4.89
   5  -1  -1  163.71    4.77
   5  -1  -1  173.21    4.91
  -5  -1   1  161.88    5.03
  -5  -1   0   63.87    2.04
  -5   1   0   63.61    2.02
   5  -1   0   61.78    1.95
   5  -1   0   64.45    1.88
  -5  -1   0   65.56    1.97
  -5  -1   0   60.31    2.01
   5   1   0   66.49    1.92
  -5   1   0   59.94    2.09
  -5  -1  -1  577.44   18.49
   5  -1   1  606.46   17.15
   5   1   1  609.28   16.91
   5   1   1  605.13   17.08
  -5   1  -1  597.00   17.49
   5  -1   1  589.45   16.86
  -5  -1  -1  609.82   17.56
  -5   1  -1  603.89   18.55
  -5   1  -2    1.64    0.28
   5   1   2    1.56    0.20
  -5   1  -2    1.58    0.21
  -5  -1  -2    1.53    0.28
  -5  -1  -2    2.06    0.27
   5  -1   2    1.65    0.21
   5   1   2    1.66    0.13
   5  -1   2    1.58    0.19
  -5  -1  -3   26.50    1.14
   5  -1   3   27.65    0.96
   5   1   3   27.15    0.99
   5  -1   3   25.45    0.97
  -5   1  -3   26.60    1.10
  -5   1  -3   25.77    1.00
  -5  -1  -3   27.69    1.07
  -5  -1  -4   37.55    1.49
   5  -1   4   36.17    1.30
   5  -1   4   34.74    1.23
   5   1   4   36.71    1.30
  -5   1  -4   37.65    1.45
  -5  -1  -4   37.23    1.42
  -5   1  -4   35.09    1.34
  -5  -1  -5   19.93    1.02
   5  -1   5   20.77    0.82
  -5   1  -5   21.09    1.06
   5   1   5   22.42    0.93
  -5  -1  -5   21.09    1.11
  -5   1  -5   22.25    0.99
   5  -1   5   19.69    0.91
  -5  -1  -6    1.04    0.42
  -5  -1  -6    1.07    0.43
   5   1   6    0.93    0.29
   5  -1   6    0.57    0.24
  -5   1  -6    0.80    0.46
   5  -1   7   -0.02    0.25
   5   1   7   -0.04    0.25
   5   1   7   -0.25    0.19
  -5  -1  -7    0.02    0.37
  -5   1  -7    0.64    0.43
  -5  -1  -8    2.36    0.54
   5   1   8    1.75    0.43
   5   1   8    2.16    0.41
   5  -1   8    1.64    0.39
  -5   1  -8    0.94    0.51
  -5   1  -9    3.61    0.71
   5  -1   9    4.48    0.59
   5   1   9    5.31    0.59
  -5  -1  -9    5.19    0.70
   5   1  10    0.66    0.39
   5  -1  10    1.36    0.46
  -5   1 -10    1.40    0.62
  -5  -1 -10    1.61    0.61
   5   1  11   -0.17    0.34
  -5  -2  11    2.03    0.64
  -5  -2  10    1.37    0.51
  -5   2  10    0.79    0.41
   5  -2 -10    1.70    0.58
   5   2  -9    2.81    0.46
   5  -2  -9    4.74    0.69
  -5  -2   9    4.70    0.65
  -5   2   9    4.08    0.65
  -5   2   8    1.78    0.45
   5  -2  -8    2.29    0.54
   5   2  -8    1.94    0.39
  -5  -2   8    1.85    0.45
   5   2  -7    6.33    0.56
   5  -2  -7    7.38    0.52
  -5  -2   7    6.94    0.62
  -5   2   7    6.98    0.66
   5  -2  -7    7.55    0.71
   5  -2  -6    3.99    0.51
   5   2  -6    4.56    0.44
  -5  -2   6    3.87    0.46
   5   2  -6    4.77    0.49
  -5   2   6    4.71    0.52
   5  -2  -6    4.24    0.39
  -5   2   5    2.17    0.37
   5  -2  -5    2.92    0.40
  -5   2   5    2.77    0.25
   5   2  -5    2.25    0.33
  -5  -2   5    2.54    0.36
  -5  -2   5    2.32    0.26
   5  -2  -5    2.39    0.29
   5   2  -5    2.98    0.36
  -5  -2   4   41.51    1.38
  -5   2   4   38.44    1.25
   5  -2  -4   38.69    1.35
  -5  -2   4   40.24    1.45
   5   2  -4   40.66    1.41
  -5   2   4   40.43    1.54
   5   2  -4   39.86    1.41
   5  -2  -4   37.44    1.50
  -5  -2   3  233.93    7.10
   5  -2  -3  243.56    6.99
  -5  -2   3  241.56    6.97
   5  -2  -3  236.32    7.57
  -5   2   3  227.70    6.75
   5   2  -3  245.39    7.01
  -5   2   3  242.57    7.23
   5   2  -3  239.89    7.44
  -5   2   2 1703.25   49.85
   5   2  -2 1734.02   48.81
   5  -2  -2 1708.25   52.85
  -5  -2   2 1663.25   49.77
  -5  -2   2 1726.44   48.12
   5  -2  -2 1759.30   49.23
   5   2  -2 1725.96   52.97
  -5   2   1    2.32    0.28
  -5  -2   1    2.00    0.26
   5  -2  -1    2.82    0.27
   5  -2  -1    2.79    0.32
   5  -2  -1    2.31    0.15
  -5  -2   1    2.39    0.28
   5   2  -1    2.79    0.23
   5   2  -1    2.86    0.26
   5  -2   0  139.79    3.76
  -5  -2   0  136.65    4.14
   5   2   0  129.34    3.85
  -5  -2   0  127.69    4.05
  -5  -2   0  128.58    3.89
  -5   2   0  134.41    3.99
   5  -2   0  127.98    3.92
  -5   2   0  122.19    4.24
  -5  -2  -1    3.44    0.29
  -5   2  -1    2.36    0.24
  -5   2  -1    3.28    0.35
   5  -2   1    2.63    0.21
   5   2   1    2.77    0.23
   5   2   1    2.50    0.25
  -5  -2  -1    2.37    0.32
   5  -2   1    3.29    0.30
   5  -2   2    4.37    0.30
  -5  -2  -2    4.00    0.43
   5   2   2    3.56    0.31
  -5  -2  -2    4.15    0.38
  -5   2  -2    4.21    0.30
   5   2   2    4.04    0.23
  -5   2  -2    4.88    0.44
   5  -2   2    4.44    0.37
   5  -2   3    0.56    0.21
   5   2   3    0.71    0.19
  -5   2  -3    0.79    0.30
   5  -2   3    0.71    0.18
  -5   2  -3    0.76    0.17
  -5  -2  -3    1.06    0.27
  -5  -2  -3    0.79    0.32
   5   2   4    3.16    0.33
   5  -2   4    3.95    0.36
  -5  -2  -4    4.47    0.46
  -5   2  -4    3.80    0.33
  -5  -2  -4    4.39    0.54
   5  -2   4    3.60    0.35
  -5   2  -4    4.47    0.50
  -5  -2  -5  118.25    3.95
   5   2   5  108.58    3.61
   5  -2   5  114.87    3.63
  -5  -2  -5  119.57    4.01
   5  -2   5  123.98    3.62
  -5   2  -6   15.82    1.03
  -5  -2  -6   16.77    1.10
   5   2   6   16.19    0.83
   5  -2   6   16.38    0.78
  -5  -2  -6   15.10    0.93
   5  -2   6   17.03    0.86
   5   2   7   19.26    1.06
  -5   2  -7   16.80    1.07
   5  -2   7   18.31    0.97
   5   2   7   18.81    0.95
  -5  -2  -7   18.19    1.06
  -5  -2  -8    4.69    0.65
   5   2   8    3.23    0.55
   5   2   8    3.90    0.50
  -5   2  -8    4.22    0.69
   5  -2   8    3.21    0.50
   5  -2   9    0.45    0.34
   5   2   9    0.33    0.33
   5   2   9    0.06    0.32
  -5   2  -9   -0.17    0.50
  -5  -2  -9    0.17    0.42
  -5  -2 -10    1.92    0.57
   5   2  10    1.93    0.48
  -5   2 -10    1.58    0.66
   5  -2  10    1.05    0.42
   5  -3 -10    0.55    0.49
  -5  -3  10    0.47    0.46
   5   3 -10    0.38    0.35
  -5   3  10    0.96    0.43
   5  -3  -9   12.56    0.96
   5   3  -9   11.76    0.80
  -5   3   9   13.10    1.00
  -5  -3   9   14.10    1.01
   5  -3  -8    1.69    0.49
  -5  -3   8    2.26    0.49
   5   3  -8    1.93    0.40
  -5   3   8    2.52    0.53
  -5   3   7   35.04    1.60
   5  -3  -7   32.07    1.28
  -5  -3   7   37.85    1.55
   5  -3  -7   32.37    1.51
   5   3  -7   32.79    1.37
  -5   3   6    1.51    0.41
  -5  -3   6    1.23    0.34
   5  -3  -6    1.63    0.41
   5  -3  -6    1.44    0.26
   5   3  -6    1.32    0.35
   5   3  -5    9.58    0.64
   5   3  -5   10.08    0.64
   5  -3  -5    9.86    0.67
   5  -3  -5   10.72    0.55
  -5  -3   5    9.58    0.66
  -5   3   5    8.75    0.69
  -5  -3   4   94.33    3.12
   5  -3  -4   98.01    3.05
  -5  -3   4  101.15    3.07
   5  -3  -4   94.62    3.35
   5   3  -4   99.34    3.21
   5   3  -4   99.38    3.12
  -5  -3   3   -0.07    0.17
   5   3  -3    0.27    0.18
  -5   3   3   -0.06    0.22
  -5  -3   3   -0.09    0.13
   5  -3  -3    0.09    0.14
   5  -3  -3    0.27    0.24
   5   3  -3   -0.03    0.20
   5  -3  -2    4.95    0.38
  -5  -3   2    4.84    0.38
   5   3  -2    4.35    0.38
  -5   3   2    4.72    0.43
   5   3  -2    4.25    0.34
   5  -3  -2    4.83    0.45
  -5  -3   2    4.33    0.38
  -5  -3   1    5.56    0.45
  -5   3   1    6.37    0.47
   5  -3  -1    5.88    0.51
   5   3  -1    7.34    0.45
   5  -3  -1    6.30    0.43
  -5  -3   1    6.95    0.50
   5  -3   0  214.26    6.42
  -5  -3   0  215.78    6.62
  -5   3   0  207.59    6.96
  -5  -3   0  220.55    6.84
  -5   3   0  215.39    6.50
   5  -3   0  233.18    6.16
   5   3   0  215.79    6.34
  -5  -3   0  208.89    6.33
  -5  -3  -1  155.90    5.03
  -5  -3  -1  148.54    4.95
   5   3   1  155.04    4.65
  -5   3  -1  159.50    4.74
   5  -3   1  168.50    4.55
   5  -3   1  151.56    4.75
   5   3   1  156.94    4.61
  -5   3  -1  157.64    5.13
   5   3   2   22.46    0.92
   5   3   2   22.27    0.79
   5  -3   2   25.15    0.88
  -5  -3  -2   22.19    1.12
   5  -3   2   23.53    1.00
  -5   3  -2   23.02    0.85
  -5  -3  -2   21.96    0.96
  -5   3  -2   23.56    1.06
  -5  -3  -3    2.17    0.46
   5  -3   3    1.89    0.25
  -5   3  -3    2.01    0.39
  -5   3  -3    2.13    0.21
  -5  -3  -3    2.37    0.35
   5   3   3    2.15    0.28
   5  -3   3    2.27    0.34
   5   3   4    2.32    0.30
  -5   3  -4    1.77    0.40
  -5  -3  -4    2.45    0.41
  -5  -3  -4    2.84    0.53
   5  -3   4    2.06    0.30
   5  -3   4    2.23    0.33
  -5  -3  -5   26.22    1.20
   5  -3   5   25.11    1.08
   5   3   5   25.33    1.05
   5  -3   5   24.78    1.07
  -5   3  -5   22.84    1.19
  -5  -3  -5   25.22    1.39
   5  -3   6   14.99    0.80
   5   3   6   15.39    0.79
  -5  -3  -6   14.74    0.92
   5  -3   6   14.57    0.82
  -5  -3  -6   13.69    1.07
  -5  -3  -7    6.44    0.73
   5   3   7    6.72    0.56
  -5   3  -7    5.65    0.74
   5   3   7    5.57    0.67
   5  -3   7    6.13    0.58
   5   3   8    3.95    0.49
  -5   3  -8    3.03    0.68
   5   3   8    4.28    0.63
  -5  -3  -8    4.57    0.65
   5  -3   8    3.61    0.51
   5   3   9    1.78    0.42
   5   3   9    2.05    0.50
  -5  -3  -9    2.52    0.57
  -5   3  -9    1.67    0.60
   5  -3   9    1.01    0.37
   5  -3  10    1.60    0.41
  -5   3 -10    0.87    0.60
   5  -4 -10   -0.59    0.44
   5   4 -10    0.14    0.36
  -5   4  10    0.65    0.40
  -5  -4   9   -0.01    0.39
  -5   4   9    1.26    0.43
   5  -4  -9    1.11    0.52
   5   4  -9    0.38    0.35
  -5  -4   8    6.07    0.69
  -5   4   8    7.08    0.77
   5   4  -8    5.36    0.59
   5  -4  -8    7.17    0.79
  -5  -4   7    0.97    0.37
   5  -4  -7    1.31    0.43
   5   4  -7    1.34    0.40
  -5   4   7    0.64    0.39
  -5   4   6    4.73    0.62
   5  -4  -6    4.14    0.58
   5   4  -6    3.68    0.50
   5  -4  -6    4.72    0.42
  -5  -4   6    3.94    0.52
   5  -4  -5    6.82    0.47
   5  -4  -5    6.45    0.62
  -5   4   5    7.19    0.70
   5   4  -5    6.39    0.58
  -5  -4   5    6.77    0.59
   5   4  -4   -0.36    0.25
  -5  -4   4   -0.19    0.21
  -5   4   4   -0.51    0.28
   5  -4  -4    0.32    0.20
   5  -4  -4   -0.01    0.29
  -5  -4   3    0.64    0.27
   5  -4  -3    0.83    0.33
  -5   4   3    0.39    0.31
   5  -4  -3    0.99    0.23
  -5  -4   3    0.91    0.24
   5   4  -3    1.10    0.31
   5   4  -3    0.41    0.25
  -5  -4   2    2.86    0.37
   5   4  -2    3.00    0.36
  -5  -4   2    2.59    0.36
   5   4  -2    2.85    0.37
  -5   4   2    2.88    0.39
   5  -4  -2    2.93    0.34
   5  -4  -2    2.95    0.42
   5  -4  -1    2.95    0.35
   5   4  -1    3.07    0.37
  -5  -4   1    3.49    0.44
  -5  -4   1    2.91    0.36
  -5   4   1    3.25    0.37
   5   4  -1    3.64    0.41
  -5  -4   0   92.52    3.00
  -5  -4   0   95.05    3.19
  -5   4   0   94.38    3.03
  -5  -4   0   95.64    3.23
  -5   4   0   95.35    3.34
   5  -4   0   98.39    3.08
   5   4   0   94.56    2.98
  -5   4  -1    0.43    0.34
   5   4   1    0.59    0.20
   5  -4   1    0.45    0.27
   5  -4   1    0.61    0.17
  -5  -4  -1    0.82    0.29
  -5   4  -1    0.84    0.22
  -5  -4  -1    0.81    0.35
   5   4   1    0.04    0.20
  -5   4  -2   52.90    2.00
   5   4   2   50.70    1.65
   5   4   2   51.17    1.75
  -5  -4  -2   46.72    2.03
  -5  -4  -2   49.89    1.87
   5  -4   2   56.11    1.69
   5  -4   2   45.74    1.82
   5  -4   3    0.63    0.22
  -5  -4  -3    1.47    0.34
   5  -4   3    1.39    0.33
   5   4   3    1.28    0.25
  -5  -4  -3    0.92    0.43
  -5   4  -3    1.25    0.39
   5   4   4    5.17    0.43
  -5   4  -4    5.19    0.61
   5  -4   4    6.19    0.55
  -5  -4  -4    5.99    0.73
  -5  -4  -4    5.65    0.54
   5  -4   4    6.04    0.47
   5  -4   5    0.16    0.28
  -5  -4  -5    0.04    0.31
  -5  -4  -5   -0.18    0.40
  -5   4  -5    0.09    0.38
   5   4   5    0.10    0.21
   5  -4   5   -0.01    0.20
   5   4   6    0.56    0.38
  -5  -4  -6    0.57    0.39
   5   4   6    0.98    0.30
   5  -4   6    1.05    0.34
  -5   4  -6    0.81    0.47
   5  -4   6    0.79    0.28
  -5  -4  -7    6.08    0.73
   5  -4   7    4.91    0.55
   5  -4   7    6.48    0.60
   5   4   7    5.79    0.70
   5   4   7    5.99    0.55
  -5   4  -7    5.31    0.75
   5   4   8    0.38    0.36
  -5   4  -8   -0.18    0.55
   5  -4   8    0.37    0.30
  -5  -4  -8    0.94    0.46
   5   4   9   -0.17    0.32
  -5   4  -9    0.05    0.55
  -5  -4  -9   -0.11    0.37
   5  -4   9    0.26    0.29
  -5  -5   9    1.84    0.54
   5  -5  -9    1.49    0.59
   5   5  -9    1.12    0.44
  -5   5   9    2.19    0.53
  -5  -5   8    4.01    0.59
  -5   5   8    5.61    0.75
   5   5  -8    3.69    0.56
   5  -5  -8    5.49    0.74
  -5  -5   7   -0.29    0.25
  -5   5   7    0.43    0.39
   5  -5  -7   -0.08    0.37
   5   5  -7   -0.38    0.30
   5   5  -6    3.90    0.56
  -5   5   6    5.49    0.73
  -5  -5   6    5.14    0.60
   5  -5  -6    6.25    0.68
   5  -5  -5    8.33    0.74
  -5   5   5    7.30    0.75
   5   5  -5    7.87    0.68
  -5  -5   5    8.43    0.69
   5  -5  -5    7.22    0.55
  -5  -5   4    0.21    0.28
  -5   5   4   -0.03    0.36
   5  -5  -4    0.17    0.35
   5  -5  -4    0.01    0.22
   5   5  -4    0.53    0.35
   5  -5  -3   31.48    1.45
   5  -5  -3   33.74    1.31
  -5  -5   3   31.04    1.36
  -5   5   3   32.45    1.46
   5   5  -3   33.51    1.38
   5   5  -2    8.89    0.65
   5  -5  -2    7.62    0.71
  -5  -5   2    8.20    0.63
  -5   5   2    9.29    0.71
   5   5  -2    7.93    0.63
   5  -5  -2    9.14    0.63
  -5  -5   2    9.38    0.70
  -5  -5   1    2.45    0.48
  -5   5   1    2.83    0.41
   5  -5  -1    2.33    0.39
  -5  -5   1    2.06    0.36
   5   5  -1    2.34    0.39
  -5   5   1    3.40    0.54
   5   5  -1    3.17    0.46
   5  -5   0    2.05    0.39
  -5  -5   0    2.54    0.37
  -5   5   0    2.62    0.50
  -5  -5   0    2.99    0.50
  -5   5   0    2.45    0.36
  -5  -5   0    2.59    0.42
  -5  -5  -1    3.32    0.39
  -5  -5  -1    3.53    0.46
  -5   5  -1    3.74    0.56
  -5  -5  -1    3.31    0.54
   5   5   1    2.48    0.34
   5  -5   1    3.26    0.44
  -5   5  -2    0.31    0.35
  -5  -5  -2    0.69    0.30
   5  -5   2   -0.01    0.28
   5   5   2    0.20    0.19
  -5  -5  -2    0.00    0.34
   5   5   3    0.41    0.22
  -5   5  -3    0.93    0.41
   5  -5   3    0.53    0.32
   5  -5   3    0.57    0.24
  -5  -5  -3    0.21    0.30
  -5  -5  -3    0.33    0.42
  -5  -5  -4    3.81    0.69
  -5   5  -4    3.46    0.57
   5  -5   4    3.92    0.52
  -5  -5  -4    3.97    0.55
   5   5   4    4.33    0.42
   5  -5   4    4.63    0.44
  -5   5  -5    0.33    0.45
   5  -5   5    0.31    0.32
  -5  -5  -5    0.44    0.37
   5   5   5    0.66    0.27
   5   5   5   -0.17    0.35
   5  -5   5    0.88    0.30
  -5   5  -6    9.76    0.88
  -5  -5  -6    9.80    0.80
   5  -5   6   10.18    0.76
   5   5   6    9.52    0.86
   5  -5   6   10.08    0.70
   5  -5   7    0.26    0.35
  -5  -5  -7    1.04    0.43
   5  -5   7   -0.45    0.22
  -5   5  -7   -0.47    0.52
   5   5   7    0.65    0.41
   5   5   8    1.35    0.48
  -5  -5  -8    1.02    0.46
   5  -5   8    0.87    0.34
  -5   5  -8    0.65    0.68
  -5   6   8    1.80    0.65
   5  -6  -8    1.19    0.56
   5   6  -8    0.48    0.39
  -5  -6   8    0.87    0.44
   5  -6  -7    0.17    0.45
  -5   6   7   -0.08    0.48
   5   6  -7    0.06    0.34
  -5  -6   7   -0.49    0.26
  -5  -6   6   -0.27    0.27
   5   6  -6    0.22    0.34
  -5   6   6   -0.16    0.43
   5  -6  -6   -0.15    0.36
   5  -6  -5    0.01    0.23
  -5  -6   5    0.38    0.31
   5   6  -5    0.39    0.37
   5  -6  -5   -0.24    0.36
  -5   6   5    0.17    0.41
  -5   6   4    0.98    0.44
  -5  -6   4   -0.36    0.25
   5  -6  -4    0.03    0.35
   5   6  -4   -0.21    0.33
   5  -6  -4   -0.13    0.22
   5  -6  -3   13.62    0.94
   5  -6  -3   15.63    0.87
  -5   6   3   14.94    0.97
   5   6  -3   15.75    0.92
  -5  -6   3   14.00    0.88
   5  -6  -2   55.21    2.24
  -5  -6   2   56.55    2.07
   5  -6  -2   55.90    2.10
  -5   6   2   56.04    2.15
   5   6  -2   54.67    2.08
   5   6  -1   22.05    1.14
  -5   6   1   20.98    1.09
  -5  -6   1   22.66    1.12
  -5   6   1   22.81    1.28
   5  -6  -1   21.23    1.13
   5  -6   0   46.52    1.88
  -5  -6   0   46.06    1.86
  -5  -6   0   47.86    2.05
  -5  -6   0   48.03    1.79
  -5   6   0   46.60    2.02
  -5  -6   0   46.06    1.77
  -5  -6  -1    1.12    0.35
  -5   6  -1    0.55    0.47
   5   6   1    0.90    0.27
  -5  -6  -1    1.06    0.39
  -5  -6  -1    1.25    0.50
   5  -6   1    0.67    0.38
   5   6   2    2.20    0.34
   5  -6   2    2.55    0.49
  -5   6  -2    2.63    0.58
  -5  -6  -2    3.23    0.50
  -5  -6  -2    4.31    0.69
  -5   6  -3   -0.28    0.40
   5  -6   3   -0.09    0.31
  -5  -6  -3   -0.21    0.32
  -5  -6  -4    1.02    0.42
  -5   6  -4    0.56    0.45
   5   6   4    0.77    0.41
   5  -6   4    0.39    0.34
  -5  -6  -5    0.17    0.36
  -5   6  -5   -0.85    0.40
   5   6   5   -0.40    0.35
   5  -6   5   -0.04    0.31
   5  -6   6    7.34    0.61
  -5  -6  -6    4.86    0.68
   5  -6   6    4.56    0.61
  -5   6  -6    4.73    0.76
   5   6   6    5.78    0.78
  -5  -6  -7    0.22    0.37
   5  -6   7    0.14    0.27
  -5   6  -7    0.05    0.59
   5   6   7    0.69    0.39
   5  -6   7    0.15    0.37
   5  -6   8    0.83    0.39
  -5  -7   6    0.08    0.31
   5   7  -6   -0.33    0.37
   5  -7  -6    0.72    0.48
  -5   7   6   -0.11    0.49
  -5  -7   5    0.12    0.33
  -5   7   5   -0.46    0.44
   5  -7  -5    0.59    0.45
   5   7  -5    0.21    0.39
  -5  -7   4    0.75    0.37
  -5   7   4    1.13    0.49
   5  -7  -4    1.20    0.36
   5   7  -4    0.66    0.41
   5  -7  -4    0.64    0.44
   5   7  -3    1.15    0.42
  -5   7   3    1.13    0.47
   5  -7  -3    1.18    0.39
  -5  -7   3    1.35    0.39
   5  -7  -3    0.92    0.46
  -5   7   2    1.30    0.59
  -5  -7   2    1.66    0.39
   5   7  -2    1.74    0.43
   5  -7  -2    2.27    0.48
  -5   7   2    1.67    0.46
   5  -7  -1   -0.01    0.31
  -5  -7   1   -0.13    0.26
  -5   7   1    0.11    0.43
   5  -7   0    3.35    0.56
  -5  -7   0    4.35    0.53
  -5  -7   0    3.30    0.52
  -5   7   0    4.41    0.69
   5   7   1    0.23    0.37
  -5   7  -1    0.84    0.52
  -5  -7  -1    0.90    0.42
   5  -7   1    0.45    0.36
  -5   7  -2    1.80    0.55
  -5  -7  -2    1.08    0.43
   5   7   2    2.28    0.54
   5  -7   2    1.23    0.43
   5  -7   3    0.33    0.39
   5   7   3    0.74    0.47
  -5  -7  -3    0.22    0.38
  -5   7  -3   -0.12    0.46
   5   7   4    1.06    0.50
  -5   7  -4    0.64    0.50
   5  -7   4    0.73    0.43
  -5  -7  -4    0.54    0.43
   5   7   5    0.29    0.44
  -5  -7  -5   -0.35    0.37
   5  -7   5    0.02    0.36
  -5   7  -5   -0.42    0.44
   5   7   6    0.20    0.43
  -5  -7  -6    0.17    0.37
   5  -7   6   -0.33    0.36
  -5   7  -6    0.19    0.59
  -5  -8   5    0.56    0.37
  -5   8   5    0.11    0.53
   5   8  -4    0.96    0.48
   5  -8  -4   -0.04    0.42
  -5   8   4   -0.86    0.43
  -5  -8   4   -0.42    0.32
   5   8  -3    0.10    0.44
   5  -8  -3   -0.11    0.34
  -5  -8   3   -0.33    0.30
   5  -8  -2   -0.03    0.35
  -5   8   2   -0.43    0.47
   5   8  -2   -0.24    0.36
  -5   8   1   -0.04    0.51
   5  -8  -1    0.97    0.43
   5  -8   0    0.05    0.35
  -5   8   0    0.49    0.53
  -5   8  -1    0.24    0.47
   5  -8   1    0.23    0.35
   5  -8   2    1.52    0.46
  -5   8  -2    1.08    0.58
   5   8   2    2.20    0.57
  -5  -8  -2    0.94    0.46
   5   8   3    0.75    0.46
   5  -8   3   -0.23    0.39
  -5   8  -3    1.11    0.56
  -5  -8  -3    0.01    0.39
  -5   8  -4    1.17    0.60
   5   8   4    1.99    0.60
   5  -8   4    1.39    0.51
  -5  -8  -4    1.78    0.51
  -5  -8  -5    0.78    0.43
   5   9  -2    1.05    0.53
   6   0  -9   -0.12    0.28
  -6   0   9   -0.27    0.32
  -6   0   8  246.86    7.12
  -6   0   8  231.92    7.28
   6   0  -8  229.29    7.07
   6   0  -7   -0.02    0.25
  -6   0   7   -0.17    0.24
   6   0  -7   -0.27    0.32
  -6   0   7    0.17    0.28
   6   0  -6  223.17    7.24
  -6   0   6  224.83    6.94
   6   0  -6  228.52    6.74
  -6   0   6  232.66    6.72
   6   0  -5    0.09    0.21
   6   0  -5    0.02    0.19
  -6   0   5   -0.16    0.17
  -6   0   5    0.03    0.16
   6   0  -4  192.38    6.30
  -6   0   4  201.19    6.09
  -6   0   4  201.09    5.84
   6   0  -4  206.53    5.91
   6   0  -3    0.00    0.13
  -6   0   3    0.09    0.12
   6   0  -3   -0.14    0.14
  -6   0   3   -0.04    0.14
   6   0  -2    9.81    0.49
  -6   0   2    9.58    0.47
  -6   0   2   10.13    0.52
  -6   0   1   -0.03    0.14
  -6   0   1   -0.07    0.11
   6   0  -1   -0.13    0.12
   6   0   0  213.80    6.10
   6   0   0  213.11    6.04
  -6   0   0  210.35    6.30
  -6   0   0  204.68    6.55
   6   0   1   -0.02    0.11
  -6   0  -1   -0.06    0.16
  -6   0  -1    0.08    0.15
   6   0   1   -0.03    0.10
   6   0   2   56.17    1.73
  -6   0  -2   56.05    1.89
  -6   0  -2   56.76    1.93
   6   0   2   55.77    1.79
  -6   0  -3   -0.13    0.24
  -6   0  -3    0.03    0.19
   6   0   3   -0.07    0.12
   6   0   3   -0.03    0.13
  -6   0  -4    2.16    0.40
   6   0   4    1.52    0.25
   6   0   4    1.69    0.18
  -6   0  -4    2.39    0.36
  -6   0  -5    0.25    0.28
   6   0   5    0.39    0.20
  -6   0  -5   -0.02    0.34
   6   0   6    3.09    0.40
  -6   0  -6    3.75    0.51
  -6   0  -6    2.40    0.54
  -6   0  -7   -0.23    0.40
   6   0   7   -0.19    0.22
   6   0   8   13.39    0.86
  -6   0  -8   12.31    0.94
   6   0   9   -0.24    0.29
  -6   0  -9   -0.26    0.45
   6   0  10    1.46    0.47
  -6   0 -10    2.48    0.62
  -6  -1  11    0.54    0.49
  -6  -1  10   13.17    1.01
  -6   1   9    0.66    0.36
  -6  -1   9    0.77    0.41
   6   1  -9   -0.34    0.30
   6  -1  -8   60.94    2.18
  -6   1   8   64.58    2.38
   6  -1  -8   61.61    2.40
  -6  -1   8   67.35    2.36
   6   1  -8   60.64    2.19
  -6   1   7    1.75    0.40
  -6  -1   7    1.83    0.33
  -6   1   7    2.50    0.37
   6  -1  -7    2.81    0.39
  -6  -1   7    2.08    0.41
   6  -1  -7    2.70    0.48
   6   1  -7    2.15    0.38
  -6   1   6   15.18    0.82
   6  -1  -6   14.59    0.81
   6  -1  -6   13.64    0.72
  -6  -1   6   14.69    0.79
   6   1  -6   13.54    0.74
  -6  -1   6   13.44    0.73
  -6   1   6   15.42    0.72
   6   1  -5    0.34    0.22
   6  -1  -5    0.02    0.23
  -6  -1   5    0.11    0.17
   6   1  -5    0.25    0.22
  -6   1   5    0.16    0.22
   6  -1  -5   -0.01    0.19
  -6  -1   5    0.26    0.20
  -6   1   5    0.38    0.16
  -6   1   4   16.89    0.81
  -6  -1   4   16.98    0.77
  -6  -1   4   17.05    0.75
   6  -1  -4   17.27    0.73
   6   1  -4   17.58    0.74
   6   1  -4   16.95    0.69
   6  -1  -4   16.34    0.75
  -6   1   4   16.11    0.68
   6  -1  -3   58.21    1.80
  -6   1   3   53.51    1.90
  -6  -1   3   57.31    1.82
  -6   1   3   53.18    1.71
   6  -1  -3   56.12    1.90
   6   1  -3   54.08    1.79
  -6  -1   3   55.22    1.85
   6  -1  -2  166.90    5.23
  -6  -1   2  156.84    5.00
   6   1  -2  170.89    4.89
   6  -1  -2  166.52    4.88
  -6   1   2  162.36    4.76
  -6   1   2  164.15    5.05
  -6  -1   2  170.23    4.86
  -6  -1   1    7.62    0.43
   6  -1  -1    7.26    0.40
   6   1  -1    6.77    0.39
  -6  -1   1    7.27    0.45
  -6   1   1    6.82    0.42
   6  -1  -1    7.01    0.33
  -6   1   1    7.19    0.46
  -6   1   0   12.90    0.59
   6  -1   0   12.16    0.54
   6   1   0   11.84    0.54
  -6  -1   0   11.68    0.47
  -6  -1   0   11.98    0.60
   6  -1   0   12.43    0.49
   6   1   0   12.86    0.52
  -6   1   0   11.87    0.57
   6   1   1  175.61    5.05
  -6  -1  -1  165.92    5.42
   6   1   1  175.92    5.01
  -6   1  -1  177.05    5.21
  -6  -1  -1  172.25    5.27
   6  -1   1  175.81    5.09
  -6   1  -1  172.50    5.49
   6  -1   1  168.78    4.99
   6   1   2   13.23    0.49
   6   1   2   13.14    0.60
  -6   1  -2   13.22    0.66
   6  -1   2   13.87    0.58
  -6   1  -2   13.41    0.61
  -6  -1  -2   13.64    0.63
   6  -1   2   14.00    0.60
  -6  -1  -2   14.38    0.72
  -6   1  -3    5.69    0.50
  -6  -1  -3    4.41    0.46
   6   1   3    4.27    0.36
   6  -1   3    4.54    0.37
  -6   1  -3    5.18    0.42
   6  -1   3    4.16    0.34
  -6  -1  -3    5.80    0.46
  -6   1  -4   10.43    0.63
   6  -1   4   10.17    0.58
  -6  -1  -4   11.30    0.76
  -6  -1  -4   10.62    0.69
   6  -1   4   12.55    0.56
   6   1   4   12.12    0.61
  -6   1  -4   11.79    0.73
   6   1   5   12.44    0.66
  -6   1  -5   11.67    0.71
  -6  -1  -5   11.69    0.77
  -6   1  -5   12.64    0.81
  -6  -1  -5   10.67    0.79
   6  -1   5   12.47    0.67
   6   1   6    4.91    0.47
  -6   1  -6    5.24    0.65
  -6  -1  -6    4.64    0.63
   6  -1   6    4.49    0.46
  -6  -1  -6    5.83    0.64
  -6   1  -7    1.87    0.53
  -6  -1  -7    2.74    0.55
   6   1   7    2.37    0.40
   6  -1   7    1.96    0.38
  -6  -1  -7    2.51    0.57
  -6   1  -8    2.52    0.61
   6   1   8    4.19    0.56
   6   1   8    3.14    0.48
  -6  -1  -8    3.51    0.63
   6  -1   8    2.65    0.47
   6   1   9    0.23    0.32
   6  -1   9    0.48    0.35
  -6  -1  -9    0.31    0.45
  -6   1  -9    0.72    0.52
   6   1  10   -0.14    0.32
  -6  -1 -10    0.33    0.42
   6  -1  10    0.11    0.32
  -6   1 -10   -0.11    0.55
  -6  -2  11   13.10    1.10
  -6   2  10    0.20    0.38
   6   2 -10    0.53    0.36
  -6  -2  10    0.20    0.44
   6  -2  -9   11.58    0.93
  -6   2   9   11.51    0.94
  -6  -2   9   12.93    0.95
   6   2  -9   11.61    0.79
   6  -2  -8    4.86    0.67
   6   2  -8    5.09    0.54
  -6  -2   8    5.49    0.64
  -6   2   8    5.18    0.64
   6  -2  -8    5.78    0.52
   6  -2  -7   26.96    1.12
  -6   2   7   28.90    1.35
  -6  -2   7   27.82    1.28
   6   2  -7   25.94    1.16
   6  -2  -7   27.06    1.29
   6   2  -6    7.65    0.57
   6  -2  -6    7.39    0.61
   6  -2  -6    8.30    0.54
  -6  -2   6    8.34    0.62
  -6   2   6    7.23    0.63
   6   2  -5    0.52    0.25
   6  -2  -5    0.49    0.20
  -6  -2   5    0.47    0.20
  -6   2   5    1.20    0.32
  -6  -2   5    0.49    0.24
   6  -2  -5    0.31    0.26
  -6   2   4    0.78    0.27
   6   2  -4    0.87    0.22
   6   2  -4    0.13    0.21
  -6  -2   4    0.54    0.22
  -6  -2   4    0.57    0.20
   6  -2  -4    0.68    0.20
  -6   2   4    0.60    0.14
   6  -2  -4    0.89    0.26
   6   2  -3  103.40    3.11
  -6   2   3  100.24    2.93
   6  -2  -3  102.60    3.35
   6  -2  -3  102.52    3.10
  -6   2   3   96.84    3.24
  -6  -2   3  100.88    3.13
  -6  -2   3   97.73    3.15
  -6  -2   2    2.80    0.31
   6  -2  -2    2.60    0.28
   6  -2  -2    2.25    0.17
   6  -2  -2    2.93    0.33
  -6   2   2    2.65    0.33
   6   2  -2    2.76    0.29
  -6  -2   2    2.81    0.29
  -6   2   1   74.81    2.43
   6  -2  -1   75.49    2.17
   6   2  -1   76.28    2.30
  -6   2   1   74.60    2.56
   6  -2  -1   74.62    2.34
  -6  -2   1   70.95    2.42
  -6  -2   1   74.04    2.36
  -6  -2   0    2.31    0.30
   6   2   0    1.79    0.21
   6  -2   0    1.71    0.25
  -6   2   0    3.52    0.36
  -6  -2   0    2.46    0.23
  -6  -2   0    1.79    0.26
   6  -2   0    1.97    0.17
  -6   2   0    2.30    0.27
  -6   2  -1  165.32    5.44
  -6  -2  -1  162.97    5.24
   6  -2   1  176.40    5.05
  -6   2  -1  167.25    5.10
  -6  -2  -1  170.39    5.34
   6   2   1  168.35    4.98
   6   2   1  170.47    4.92
   6  -2   1  173.14    4.89
  -6   2  -2    1.17    0.21
  -6  -2  -2    1.48    0.26
  -6  -2  -2    1.71    0.34
   6  -2   2    1.44    0.24
  -6   2  -2    1.43    0.30
   6   2   2    1.74    0.15
   6   2   2    1.52    0.23
   6  -2   2    1.29    0.18
  -6  -2  -3    2.97    0.36
  -6   2  -3    2.79    0.39
   6  -2   3    1.94    0.24
   6  -2   3    2.49    0.31
  -6   2  -3    2.82    0.27
  -6  -2  -3    2.95    0.45
   6   2   3    2.11    0.27
   6  -2   4    1.16    0.25
  -6   2  -4    0.87    0.36
   6   2   4    1.06    0.23
   6  -2   4    0.78    0.22
  -6   2  -4    0.87    0.21
  -6  -2  -4    0.47    0.29
  -6  -2  -4    0.47    0.35
  -6  -2  -5  260.02    8.47
   6   2   5  268.55    7.76
   6  -2   5  261.92    7.77
  -6  -2  -5  263.39    8.28
   6  -2   5  268.79    7.80
  -6   2  -6   54.22    2.18
  -6  -2  -6   56.13    2.33
   6   2   6   54.91    1.99
   6  -2   6   56.49    2.01
  -6  -2  -6   56.66    2.17
   6   2   7   88.42    2.86
  -6  -2  -7   85.20    3.21
   6  -2   7   83.11    2.85
  -6  -2  -7   82.67    3.07
  -6   2  -7   78.28    3.06
   6   2   8    3.49    0.56
  -6   2  -8    3.62    0.67
   6   2   8    4.11    0.51
  -6  -2  -8    4.31    0.66
   6  -2   8    3.82    0.51
   6   2   9    4.84    0.64
  -6  -2  -9    4.73    0.69
   6  -2   9    4.76    0.60
  -6   2  -9    3.38    0.71
   6   2   9    5.72    0.62
   6   2  10    1.05    0.41
  -6   2 -10    0.96    0.62
  -6  -2 -10    1.66    0.55
   6  -2  10    0.97    0.41
   6   3 -10    0.24    0.32
  -6  -3  10   -0.65    0.35
  -6   3  10    0.55    0.36
   6  -3  -9    8.22    0.80
   6   3  -9    7.59    0.69
  -6   3   9    9.18    0.86
  -6  -3   9    7.00    0.79
   6  -3  -8    5.57    0.68
  -6  -3   8    5.13    0.63
  -6   3   8    4.17    0.64
   6   3  -8    5.13    0.55
  -6   3   7    5.95    0.68
   6  -3  -7    5.97    0.49
  -6  -3   7    7.34    0.67
   6   3  -7    5.93    0.58
   6  -3  -7    6.52    0.69
   6  -3  -6    1.88    0.43
  -6   3   6    1.67    0.43
   6   3  -6    2.10    0.39
  -6  -3   6    2.40    0.42
   6  -3  -6    2.44    0.33
  -6  -3   5    9.12    0.63
  -6   3   5    8.65    0.69
   6  -3  -5    7.45    0.60
   6  -3  -5    7.97    0.50
   6   3  -5    8.43    0.60
  -6   3   4    5.53    0.55
  -6  -3   4    4.85    0.47
   6  -3  -4    5.66    0.42
  -6  -3   4    5.48    0.39
   6  -3  -4    5.49    0.51
   6   3  -4    5.83    0.49
  -6  -3   3    3.29    0.38
   6  -3  -3    3.54    0.43
   6  -3  -3    3.17    0.32
  -6  -3   3    3.79    0.34
   6   3  -3    3.92    0.39
  -6   3   3    3.77    0.41
   6   3  -2    5.43    0.42
  -6  -3   2    5.68    0.44
  -6   3   2    5.27    0.46
   6  -3  -2    5.02    0.47
  -6  -3   2    5.24    0.41
   6  -3  -2    5.02    0.39
   6   3  -2    4.42    0.34
   6  -3  -1   98.50    3.10
  -6  -3   1   96.55    3.20
   6   3  -1  100.83    3.06
  -6   3   1  100.52    3.18
  -6  -3   1   99.31    3.11
  -6   3   1  100.56    3.41
   6  -3   0    3.62    0.23
  -6  -3   0    3.25    0.39
  -6   3   0    3.24    0.34
  -6  -3   0    3.93    0.35
  -6  -3   0    3.26    0.35
   6   3   0    3.27    0.30
   6  -3   0    3.74    0.36
  -6   3   0    3.80    0.44
  -6   3  -1   53.89    2.00
  -6  -3  -1   53.35    1.87
  -6  -3  -1   52.23    2.00
   6  -3   1   53.06    1.85
   6   3   1   55.03    1.82
  -6   3  -1   53.12    1.79
   6   3   1   52.96    1.69
   6  -3   1   56.11    1.68
   6   3   2   29.82    1.14
   6   3   2   29.79    0.98
  -6  -3  -2   28.34    1.33
  -6  -3  -2   29.14    1.17
  -6   3  -2   30.00    1.08
   6  -3   2   27.71    1.18
   6  -3   2   31.42    1.06
  -6   3  -2   31.06    1.28
   6  -3   3    1.90    0.25
  -6   3  -3    1.20    0.37
  -6   3  -3    1.32    0.21
   6  -3   3    1.36    0.30
  -6  -3  -3    0.94    0.30
  -6  -3  -3    1.32    0.40
   6   3   3    1.29    0.25
   6   3   4    1.75    0.28
   6  -3   4    2.19    0.34
  -6   3  -4    1.81    0.40
   6  -3   4    1.68    0.27
  -6  -3  -4    1.27    0.36
  -6  -3  -4    1.71    0.48
   6  -3   5    0.27    0.24
  -6  -3  -5    0.04    0.31
  -6   3  -5    0.11    0.36
   6   3   5   -0.02    0.19
   6  -3   5    0.16    0.18
  -6  -3  -5   -0.25    0.38
   6  -3   6    2.66    0.41
  -6  -3  -6    2.49    0.62
  -6   3  -6    2.74    0.54
  -6  -3  -6    2.86    0.51
   6  -3   6    2.30    0.37
   6   3   6    3.03    0.39
   6   3   7   13.65    0.81
   6   3   7   13.01    0.94
   6  -3   7   13.31    0.82
  -6   3  -7   12.60    0.98
  -6  -3  -7   13.95    0.94
  -6  -3  -8   22.06    1.24
   6   3   8   20.47    1.09
   6   3   8   21.91    1.27
   6  -3   8   22.25    1.15
  -6   3  -8   19.22    1.23
   6  -3   9    1.35    0.38
   6   3   9    1.13    0.38
   6   3   9    0.66    0.40
  -6  -3  -9    1.50    0.50
  -6   3  -9    0.90    0.56
   6   3  10    1.48    0.45
   6   3  10    1.77    0.47
   6   4 -10    1.35    0.42
   6  -4 -10    1.43    0.61
  -6  -4   9    1.06    0.47
   6  -4  -9    0.37    0.46
   6   4  -9   -0.24    0.31
  -6   4   9    0.53    0.35
   6  -4  -8    8.63    0.80
  -6  -4   8    9.38    0.81
  -6   4   8    9.60    0.85
   6   4  -8    8.51    0.70
   6   4  -7    0.19    0.32
  -6   4   7    0.26    0.35
  -6  -4   7    0.45    0.34
   6  -4  -7   -0.05    0.37
  -6   4   6   20.64    1.18
  -6  -4   6   21.89    1.12
   6  -4  -6   20.35    1.11
   6   4  -6   21.64    1.05
   6  -4  -6   19.09    0.92
  -6   4   5    3.81    0.55
   6   4  -5    4.61    0.50
  -6  -4   5    4.62    0.51
   6  -4  -5    3.91    0.40
   6  -4  -5    3.48    0.51
   6   4  -4    0.40    0.30
   6  -4  -4    0.14    0.30
   6  -4  -4    0.69    0.23
  -6   4   4    0.01    0.32
  -6  -4   4    0.27    0.26
  -6   4   3    8.11    0.69
   6  -4  -3   10.58    0.59
   6   4  -3    9.46    0.64
  -6  -4   3   10.47    0.61
  -6  -4   3   10.50    0.66
   6  -4  -3    9.89    0.70
   6   4  -2    0.92    0.29
   6  -4  -2    0.91    0.33
  -6  -4   2    1.60    0.30
   6  -4  -2    0.50    0.22
  -6   4   2    0.89    0.30
  -6  -4   2    1.28    0.29
   6  -4  -1   41.72    1.57
  -6   4   1   44.11    1.79
  -6  -4   1   42.39    1.60
  -6  -4   1   42.30    1.68
  -6   4   1   44.74    1.61
   6   4  -1   43.58    1.54
   6   4  -1   43.47    1.61
  -6   4   0   63.03    2.08
  -6  -4   0   61.20    2.25
  -6   4   0   54.94    2.26
  -6  -4   0   58.91    2.06
  -6  -4   0   61.37    2.13
   6   4   0   62.57    2.00
   6  -4   0   60.78    2.10
  -6   4  -1   44.16    1.51
   6   4   1   41.01    1.53
   6  -4   1   45.45    1.41
   6  -4   1   41.32    1.62
  -6  -4  -1   42.58    1.61
   6   4   1   41.31    1.44
  -6   4  -1   41.95    1.73
  -6  -4  -1   41.00    1.76
   6   4   2   17.03    0.82
  -6  -4  -2   16.74    0.84
   6  -4   2   18.56    0.76
  -6   4  -2   17.60    0.97
  -6  -4  -2   18.13    1.08
   6  -4   2   17.52    0.92
   6   4   3    0.07    0.17
  -6   4  -3   -0.27    0.31
  -6  -4  -3   -0.05    0.35
   6  -4   3    0.11    0.26
  -6  -4  -3    0.26    0.27
   6  -4   3    0.40    0.19
  -6  -4  -4    0.22    0.38
   6   4   4    0.37    0.22
   6  -4   4    0.02    0.25
  -6  -4  -4    0.40    0.32
   6  -4   4    0.11    0.18
  -6   4  -4    0.50    0.39
   6  -4   5    4.24    0.50
   6   4   5    4.50    0.45
  -6   4  -5    3.67    0.58
  -6  -4  -5    4.50    0.55
   6  -4   5    4.01    0.43
  -6  -4  -5    5.04    0.76
  -6  -4  -6    1.41    0.58
   6  -4   6    1.67    0.38
  -6   4  -6    1.43    0.51
   6  -4   6    1.62    0.34
   6   4   6    1.79    0.34
  -6  -4  -6    1.69    0.45
   6  -4   7    2.16    0.42
   6   4   7    1.62    0.51
  -6  -4  -7    1.89    0.52
  -6   4  -7    1.66    0.60
   6   4   7    3.08    0.44
   6  -4   8    2.82    0.46
   6   4   8    3.58    0.50
   6   4   8    3.13    0.59
  -6  -4  -8    2.57    0.58
  -6   4  -8    3.22    0.70
  -6  -4  -9    0.38    0.42
  -6   4  -9    0.41    0.61
   6  -4   9    0.92    0.36
   6   4   9    1.04    0.42
   6  -5  -9    4.97    0.80
   6   5  -9    5.34    0.63
   6  -5  -8    0.60    0.45
  -6   5   8   -0.47    0.33
  -6  -5   8    0.43    0.36
   6   5  -8   -0.02    0.30
   6   5  -7    1.07    0.42
  -6  -5   7    0.78    0.35
  -6   5   7    0.65    0.44
   6  -5  -7    0.69    0.41
   6  -5  -6    1.25    0.44
   6  -5  -6    1.00    0.28
  -6   5   6    0.94    0.47
  -6  -5   6    0.41    0.32
   6   5  -6    0.26    0.35
   6   5  -5    3.58    0.51
   6  -5  -5    4.25    0.45
   6  -5  -5    3.58    0.55
  -6  -5   5    4.18    0.54
  -6   5   5    4.38    0.64
  -6  -5   4   -0.09    0.24
   6  -5  -4    0.07    0.22
   6  -5  -4   -0.20    0.29
  -6   5   4    0.35    0.37
   6   5  -4   -0.17    0.31
   6   5  -3    3.43    0.49
  -6  -5   3    2.52    0.44
  -6   5   3    3.50    0.55
   6  -5  -3    3.75    0.44
   6  -5  -3    3.55    0.53
  -6   5   2    0.07    0.33
   6  -5  -2   -0.53    0.34
  -6  -5   2    0.22    0.28
  -6  -5   2    0.26    0.34
   6   5  -2   -0.24    0.29
   6  -5  -2    0.56    0.29
  -6  -5   1   60.79    2.33
   6   5  -1   61.48    2.13
  -6   5   1   60.32    2.42
   6  -5  -1   62.09    2.20
  -6  -5   1   65.60    2.22
  -6   5   1   58.88    2.19
   6   5   0    0.16    0.26
  -6   5   0   -0.45    0.34
  -6   5   0   -0.28    0.25
  -6  -5   0    0.22    0.30
  -6  -5   0    0.21    0.26
   6  -5   0   -0.16    0.27
  -6  -5   0    0.40    0.38
   6   5   1    0.09    0.24
  -6   5  -1    0.46    0.39
   6   5   1    0.80    0.25
  -6  -5  -1   -0.18    0.36
  -6  -5  -1    0.31    0.32
   6  -5   1    0.57    0.32
   6   5   2    0.02    0.20
  -6   5  -2   -0.20    0.33
  -6  -5  -2   -0.68    0.33
  -6  -5  -2    0.13    0.29
   6  -5   2   -0.19    0.27
   6   5   3   -0.39    0.16
   6  -5   3   -0.09    0.29
  -6   5  -3   -0.20    0.35
  -6  -5  -3   -0.23    0.28
  -6  -5  -3    1.04    0.48
  -6   5  -4    2.06    0.51
   6   5   4    2.25    0.37
   6  -5   4    1.99    0.33
   6  -5   4    2.08    0.43
  -6  -5  -4    2.50    0.47
  -6  -5  -4    1.96    0.60
   6  -5   5    0.29    0.24
  -6  -5  -5    0.16    0.45
  -6   5  -5    0.32    0.44
   6  -5   5    0.48    0.36
   6   5   5    0.35    0.25
  -6  -5  -5   -0.47    0.33
  -6  -5  -6    3.00    0.55
   6  -5   6    3.40    0.45
  -6   5  -6    2.57    0.64
   6   5   6    2.80    0.55
   6  -5   6    3.05    0.50
  -6  -5  -7    0.10    0.38
   6  -5   7    0.20    0.26
   6  -5   7    0.23    0.36
   6   5   7    0.02    0.36
  -6   5  -7    0.12    0.55
  -6   5  -8    0.32    0.68
   6   5   8    1.87    0.53
  -6  -5  -8    2.42    0.55
   6  -5   8    1.36    0.38
   6  -6  -8   -0.27    0.44
  -6  -6   7    0.80    0.38
   6   6  -7   -0.13    0.34
  -6   6   7    0.24    0.51
   6  -6  -7    0.46    0.44
  -6  -6   6    1.08    0.39
  -6   6   6    1.35    0.54
   6   6  -6    1.45    0.45
   6  -6  -6    0.17    0.41
   6  -6  -5   -0.09    0.36
  -6  -6   5    0.32    0.31
  -6   6   5    0.57    0.47
   6  -6  -5    0.18    0.25
   6   6  -5    0.50    0.39
   6   6  -4    1.56    0.43
   6  -6  -4    1.61    0.35
  -6   6   4    1.72    0.50
  -6  -6   4    0.91    0.37
   6  -6  -4    2.28    0.48
   6  -6  -3   24.09    1.28
   6   6  -3   25.70    1.21
   6  -6  -3   23.21    1.14
  -6   6   3   23.77    1.26
  -6  -6   3   25.11    1.20
   6  -6  -2    5.02    0.56
  -6   6   2    5.55    0.64
   6   6  -2    5.59    0.59
  -6  -6   2    5.28    0.57
  -6   6   1   21.37    1.25
   6   6  -1   19.31    1.01
  -6   6   1   19.94    1.06
  -6  -6   1   20.96    1.20
  -6  -6   1   20.46    1.08
   6  -6  -1   22.43    1.11
  -6  -6   0    0.17    0.43
   6   6   0    0.19    0.29
   6  -6   0   -0.44    0.28
  -6   6   0   -0.25    0.44
  -6  -6   0    0.11    0.29
  -6  -6  -1   -0.27    0.31
  -6   6  -1    0.22    0.46
  -6  -6  -1    0.18    0.43
   6   6   1    0.28    0.24
   6  -6   1    0.03    0.32
  -6  -6  -2    3.03    0.65
  -6   6  -2    2.10    0.54
   6   6   2    2.67    0.38
   6  -6   2    2.05    0.48
  -6  -6  -2    2.99    0.50
   6   6   3   -0.11    0.22
  -6  -6  -3    0.11    0.43
  -6  -6  -3   -0.48    0.29
   6  -6   3   -0.46    0.29
  -6   6  -3   -0.06    0.41
   6  -6   4    0.49    0.37
  -6  -6  -4    0.54    0.39
  -6   6  -4    0.78    0.50
   6  -6   5    2.42    0.50
  -6   6  -5    0.41    0.51
  -6  -6  -5    1.82    0.48
   6   6   5    0.55    0.45
  -6  -6  -6    2.51    0.55
   6  -6   6    2.00    0.50
  -6   6  -6    1.32    0.61
   6   6   6    3.05    0.61
   6   6   7    1.61    0.48
   6  -6   7    1.94    0.40
  -6  -6  -7    1.25    0.47
  -6   6  -7    0.63    0.62
   6  -6   7    1.69    0.48
   6  -6   8    1.04    0.36
  -6  -7   6    0.75    0.38
   6   7  -6    1.38    0.50
  -6   7   6    0.96    0.58
   6  -7  -6    0.95    0.50
   6   7  -5    0.81    0.46
   6  -7  -5    1.42    0.50
  -6   7   5    1.79    0.60
  -6  -7   5    0.04    0.33
   6  -7  -4    0.32    0.43
  -6  -7   4    0.04    0.29
   6  -7  -4    0.11    0.29
  -6   7   4    0.63    0.47
   6   7  -4    0.72    0.42
   6   7  -3    0.51    0.39
   6  -7  -3    0.50    0.45
  -6   7   3    1.01    0.45
   6  -7  -3    0.63    0.35
  -6  -7   3    0.84    0.35
   6  -7  -2    0.50    0.33
   6   7  -2    0.02    0.32
  -6   7   2    0.43    0.39
  -6   7   2   -0.07    0.45
  -6  -7   2   -0.04    0.28
  -6   7   1    0.22    0.45
   6   7  -1    0.15    0.32
   6  -7  -1    0.62    0.37
  -6  -7   1    0.10    0.29
  -6  -7   0    5.24    0.58
   6   7   0    4.65    0.55
   6  -7   0    4.85    0.60
  -6   7   0    5.07    0.72
   6  -7   1    0.06    0.34
  -6  -7  -1   -0.20    0.42
  -6   7  -1    0.55    0.44
   6  -7   2    0.38    0.39
  -6   7  -2    0.23    0.46
  -6  -7  -2    0.16    0.39
  -6  -7  -3    1.64    0.47
  -6   7  -3    1.97    0.63
   6  -7   3    0.97    0.47
   6   7   3    2.07    0.54
  -6   7  -4    0.85    0.52
   6  -7   4    0.22    0.40
  -6  -7  -4    0.77    0.47
   6   7   4    0.27    0.46
  -6   7  -5    0.29    0.54
   6   7   5   -0.34    0.36
  -6  -7  -5    0.19    0.37
   6  -7   5   -0.29    0.34
  -6  -7  -6    0.77    0.40
   6   7   6    0.47    0.47
  -6   7  -6   -0.97    0.52
   6  -7   6   -0.24    0.38
  -6   8   5    0.32    0.54
  -6  -8   5    0.04    0.34
  -6   8   4    0.11    0.50
   6  -8  -4   -0.02    0.48
   6   8  -4   -0.16    0.41
  -6  -8   4    0.05    0.32
   6  -8  -4   -0.10    0.32
  -6   8   3    1.27    0.55
   6  -8  -3   -0.13    0.34
  -6  -8   3   -0.21    0.29
   6   8  -3    0.26    0.41
  -6  -8   2    0.64    0.35
   6   8  -2    0.98    0.47
  -6   8   2    0.22    0.49
   6  -8  -2    0.74    0.40
   6  -8  -1    4.58    0.64
  -6   8   1    4.52    0.74
   6   8  -1    5.83    0.67
  -6   8   0    0.31    0.47
   6  -8   0    0.20    0.36
   6  -8   1    0.63    0.36
  -6   8  -1    0.51    0.50
   6  -8   2    3.05    0.56
  -6   8  -2    2.50    0.69
   6   8   2    3.04    0.62
  -6   8  -3    0.01    0.53
   6  -8   3   -0.12    0.40
   6   8   3   -0.20    0.44
  -6  -8  -4    0.20    0.40
   6   8   4    0.88    0.54
   7   0  -9   -0.02    0.29
  -7   0   8   80.22    2.90
  -7   0   8   88.35    2.89
   7   0  -8   81.65    2.80
  -7   0   7    0.03    0.28
   7   0  -7   -0.04    0.27
  -7   0   7   -0.02    0.28
   7   0  -6   22.13    1.01
  -7   0   6   23.29    1.08
  -7   0   6   24.47    1.05
   7   0  -5   -0.05    0.21
   7   0  -5   -0.24    0.20
  -7   0   5   -0.14    0.18
  -7   0   5    0.21    0.19
   7   0  -4   14.42    0.64
  -7   0   4   14.60    0.74
  -7   0   4   16.02    0.70
   7   0  -4   14.56    0.69
   7   0  -3   -0.07    0.17
  -7   0   3    0.06    0.14
  -7   0   3    0.03    0.15
   7   0  -3   -0.02    0.13
  -7   0   2   23.86    0.90
   7   0  -2   23.94    0.90
  -7   0   2   24.42    0.97
  -7   0   1    0.13    0.16
  -7   0   1    0.11    0.11
  -7   0   1    0.04    0.13
   7   0  -1    0.07    0.14
   7   0   0  133.10    3.92
  -7   0   0  130.86    4.08
   7   0   0  136.09    3.90
  -7   0   0  130.25    4.18
   7   0   1    0.02    0.12
   7   0   1   -0.17    0.09
  -7   0  -1    0.01    0.16
  -7   0  -1    0.11    0.18
   7   0   2  366.60   10.44
  -7   0  -2  360.75   10.77
  -7   0  -2  365.15   11.32
   7   0   2  358.72   10.35
   7   0   3   -0.17    0.11
   7   0   3    0.10    0.14
  -7   0  -3    0.01    0.25
  -7   0  -3   -0.11    0.19
  -7   0  -4   12.86    0.76
  -7   0  -4   13.14    0.78
   7   0   4   12.95    0.66
  -7   0  -5   -0.27    0.25
   7   0   5   -0.25    0.15
  -7   0  -5   -0.31    0.35
   7   0   6   12.48    0.74
  -7   0  -6   12.93    0.90
  -7   0  -6   13.08    0.90
  -7   0  -7   -0.13    0.41
   7   0   7   -0.25    0.21
   7   0   8   12.33    0.84
  -7   0  -8   12.28    0.94
  -7   0  -9    0.56    0.48
   7   0   9    0.36    0.33
   7   0  10   -0.20    0.30
  -7   0 -10    0.49    0.49
  -7  -1  10   -0.03    0.40
   7   1 -10   -0.59    0.30
  -7  -1   9    0.90    0.43
   7   1  -9    0.75    0.37
  -7   1   9    0.42    0.35
   7  -1  -9    1.06    0.35
  -7  -1   8   19.28    1.06
   7   1  -8   18.08    0.99
  -7   1   8   18.62    1.08
   7  -1  -8   17.23    0.94
   7   1  -7   28.40    1.22
  -7  -1   7   31.10    1.32
  -7  -1   7   28.37    1.24
  -7   1   7   30.09    1.36
   7  -1  -7   29.77    1.23
  -7  -1   6   81.05    2.86
   7  -1  -6   90.79    3.03
  -7  -1   6   91.37    2.89
  -7   1   6   91.51    3.01
   7  -1  -6   90.00    2.83
  -7   1   6   86.22    2.76
   7   1  -6   81.78    2.81
   7   1  -5    0.84    0.25
  -7  -1   5    1.32    0.29
  -7   1   5    0.83    0.27
  -7   1   5    1.39    0.23
   7  -1  -5    1.14    0.29
  -7  -1   5    0.86    0.24
   7  -1  -5    0.87    0.26
   7  -1  -4    0.64    0.20
  -7  -1   4    0.02    0.18
  -7   1   4    0.16    0.14
   7   1  -4    0.68    0.24
  -7  -1   4    0.09    0.17
   7  -1  -4    0.11    0.19
  -7   1   4    0.27    0.20
  -7   1   3   42.04    1.39
   7  -1  -3   41.61    1.51
   7   1  -3   43.00    1.46
   7  -1  -3   43.38    1.46
  -7  -1   3   44.20    1.49
  -7  -1   3   42.14    1.52
  -7   1   3   43.93    1.58
  -7  -1   2  110.01    3.47
  -7   1   2  106.76    3.49
   7   1  -2  109.68    3.34
  -7   1   2  108.77    3.26
   7  -1  -2  111.72    3.36
   7  -1  -2  112.65    3.55
  -7  -1   2  113.05    3.36
   7   1  -1  139.64    4.18
  -7   1   1  138.07    4.35
  -7   1   1  141.35    4.51
   7  -1  -1  144.24    4.21
  -7  -1   1  139.89    4.19
  -7  -1   1  141.38    4.36
   7  -1  -1  144.33    4.10
  -7   1   0   52.99    1.84
   7  -1   0   56.06    1.77
  -7  -1   0   52.94    1.76
  -7   1   0   55.22    1.87
  -7  -1   0   54.89    1.87
   7   1   0   57.83    1.73
   7   1   0   54.34    1.76
   7  -1   0   53.60    1.69
   7   1   1    7.49    0.44
  -7   1  -1    6.60    0.48
   7   1   1    7.36    0.38
  -7  -1  -1    7.29    0.41
   7  -1   1    6.94    0.41
  -7   1  -1    7.34    0.46
   7  -1   1    7.74    0.39
  -7  -1  -1    7.17    0.50
   7   1   2   47.23    1.56
  -7   1  -2   45.42    1.59
  -7  -1  -2   45.18    1.61
  -7  -1  -2   46.65    1.69
   7  -1   2   47.20    1.54
  -7   1  -2   47.56    1.68
   7   1   2   45.19    1.43
   7  -1   2   44.73    1.51
  -7  -1  -3   13.42    0.80
   7  -1   3   14.58    0.66
  -7  -1  -3   14.77    0.72
   7   1   3   14.10    0.67
   7   1   3   14.93    0.53
  -7   1  -3   12.97    0.75
   7  -1   3   14.80    0.64
  -7   1  -3   14.05    0.70
   7  -1   4    7.49    0.45
  -7  -1  -4    7.76    0.60
  -7  -1  -4    7.10    0.63
  -7   1  -4    6.91    0.63
   7  -1   4    7.56    0.48
   7   1   4    6.23    0.48
  -7   1  -4    7.99    0.55
   7   1   5   18.25    0.85
  -7   1  -5   16.55    0.89
   7  -1   5   17.09    0.82
  -7   1  -5   17.44    0.98
  -7  -1  -5   15.51    0.98
  -7  -1  -5   17.70    0.93
  -7   1  -6   96.74    3.54
  -7  -1  -6   99.12    3.55
   7   1   6  101.99    3.28
  -7  -1  -6  103.95    3.58
   7  -1   6  103.60    3.29
  -7  -1  -7    6.27    0.76
   7   1   7    5.95    0.56
  -7  -1  -7    6.15    0.71
   7  -1   7    5.08    0.53
  -7   1  -7    5.33    0.68
  -7   1  -8    6.68    0.81
   7   1   8    8.13    0.67
  -7  -1  -8    9.70    0.88
   7  -1   8    7.08    0.66
  -7  -1  -9    2.35    0.58
   7  -1   9    0.72    0.37
  -7   1  -9    1.81    0.58
   7   1   9    1.19    0.41
   7  -1  10    0.38    0.37
  -7   1 -10    0.23    0.47
  -7  -1 -10    1.33    0.52
   7   1  10   -0.11    0.30
  -7  -2  10    4.66    0.72
  -7   2  10    5.36    0.69
   7   2 -10    4.00    0.55
   7   2  -9    1.08    0.39
  -7  -2   9    1.39    0.47
  -7   2   9    2.13    0.50
   7  -2  -8   13.86    0.80
  -7   2   8   14.37    0.98
   7   2  -8   12.99    0.82
  -7  -2   8   13.89    0.94
  -7  -2   7    2.66    0.47
   7   2  -7    3.35    0.45
  -7   2   7    3.28    0.51
   7  -2  -7    3.46    0.42
   7  -2  -7    2.68    0.51
  -7  -2   6    5.13    0.52
   7   2  -6    5.27    0.50
  -7  -2   6    5.07    0.46
   7  -2  -6    4.76    0.44
  -7   2   6    4.42    0.53
   7  -2  -6    5.47    0.57
   7   2  -5    3.58    0.41
   7  -2  -5    4.05    0.45
  -7  -2   5    3.69    0.36
  -7  -2   5    4.29    0.45
   7  -2  -5    3.75    0.38
  -7   2   5    3.30    0.43
   7  -2  -4    0.61    0.25
  -7   2   4    0.45    0.23
  -7  -2   4    0.91    0.23
   7  -2  -4    0.98    0.24
  -7  -2   4    0.81    0.25
   7   2  -4    0.49    0.24
   7  -2  -3  127.87    3.83
   7   2  -3  125.48    3.83
  -7   2   3  124.44    4.00
   7  -2  -3  126.14    4.11
  -7  -2   3  125.38    3.84
  -7  -2   3  121.45    3.91
  -7   2   3  126.69    3.65
   7  -2  -2   47.67    1.50
   7  -2  -2   49.53    1.78
  -7  -2   2   53.13    1.74
  -7  -2   2   49.31    1.74
  -7   2   2   49.99    1.78
   7   2  -2   50.52    1.66
   7  -2  -2   51.98    1.69
  -7   2   1    4.48    0.43
   7  -2  -1    3.63    0.33
  -7  -2   1    4.82    0.41
   7  -2  -1    4.12    0.24
  -7   2   1    4.19    0.38
   7   2  -1    4.24    0.34
  -7  -2   1    3.37    0.35
  -7  -2   0  213.55    6.32
   7  -2   0  216.52    6.16
  -7   2   0  217.77    6.51
   7   2   0  222.74    6.29
  -7   2   0  211.59    6.88
  -7  -2   0  215.87    6.58
   7  -2   0  212.86    6.37
   7   2   1  108.67    3.12
  -7   2  -1  105.07    3.29
   7  -2   1  106.53    3.11
  -7  -2  -1  103.54    3.38
  -7   2  -1  102.36    3.49
  -7  -2  -1  105.07    3.42
   7  -2   1  104.03    3.24
   7   2   1  104.86    3.23
  -7   2  -2    0.69    0.20
  -7  -2  -2    0.67    0.29
   7  -2   2    0.83    0.17
   7   2   2    0.39    0.17
   7  -2   2    0.58    0.21
  -7   2  -2    1.31    0.31
   7   2   2    0.70    0.14
  -7  -2  -2    1.18    0.26
  -7   2  -3   -0.05    0.16
  -7  -2  -3   -0.03    0.28
   7   2   3    0.15    0.16
   7  -2   3   -0.02    0.12
   7  -2   3    0.22    0.19
  -7  -2  -3   -0.23    0.20
  -7   2  -3   -0.06    0.27
   7  -2   4    3.00    0.33
  -7   2  -4    4.09    0.38
  -7  -2  -4    3.33    0.53
  -7  -2  -4    4.11    0.46
   7   2   4    3.23    0.35
  -7   2  -4    3.51    0.51
   7  -2   4    3.93    0.39
   7   2   5   14.53    0.76
  -7  -2  -5   13.56    0.82
  -7   2  -5   12.78    0.88
   7  -2   5   14.54    0.75
  -7  -2  -5   14.31    1.00
   7  -2   5   13.30    0.70
   7  -2   6   -0.12    0.19
   7   2   6    0.21    0.24
  -7  -2  -6   -0.07    0.38
  -7  -2  -6    0.62    0.46
  -7   2  -6   -0.08    0.43
   7   2   7    0.21    0.25
   7  -2   7   -0.06    0.23
  -7  -2  -7   -0.05    0.38
  -7  -2  -7    0.63    0.51
  -7   2  -7   -0.21    0.44
   7   2   8    6.37    0.62
   7  -2   8    6.29    0.63
   7   2   8    5.51    0.67
  -7  -2  -8    7.29    0.77
  -7   2  -8    6.50    0.77
   7  -2   9    0.51    0.31
   7   2   9    0.59    0.39
  -7   2  -9    0.31    0.49
   7   2   9    0.28    0.31
  -7  -2  -9    0.61    0.44
   7   2  10    0.46    0.37
  -7   3  10    5.57    0.76
   7   3 -10    4.73    0.61
  -7  -3  10    5.43    0.78
  -7   3   9    0.21    0.38
   7   3  -9    0.01    0.33
  -7  -3   9   -0.20    0.38
  -7   3   8    1.16    0.42
  -7  -3   8    0.51    0.38
   7   3  -8    0.77    0.35
   7  -3  -8    0.65    0.44
  -7   3   7   13.95    0.97
   7  -3  -7   13.14    0.88
   7  -3  -7   12.56    0.73
  -7  -3   7   14.68    0.91
   7   3  -7   14.00    0.83
  -7   3   6    1.49    0.41
   7   3  -6    1.79    0.38
  -7  -3   6    1.54    0.39
   7  -3  -6    1.68    0.42
   7  -3  -6    1.58    0.31
  -7  -3   5    4.22    0.49
   7   3  -5    4.65    0.48
  -7   3   5    5.08    0.55
   7  -3  -5    3.53    0.37
   7  -3  -5    4.61    0.50
   7  -3  -4   10.41    0.68
  -7   3   4   12.16    0.78
  -7  -3   4   10.50    0.59
   7  -3  -4   10.11    0.59
  -7  -3   4   10.93    0.68
   7   3  -4   12.24    0.68
  -7  -3   3    1.11    0.28
  -7  -3   3    0.96    0.23
   7   3  -3    0.84    0.27
   7  -3  -3    0.83    0.22
   7  -3  -3    1.01    0.28
  -7   3   3    0.44    0.28
  -7   3   2    3.26    0.39
  -7  -3   2    2.98    0.36
   7  -3  -2    3.37    0.39
   7  -3  -2    3.11    0.33
  -7  -3   2    2.67    0.34
   7   3  -2    3.15    0.34
  -7   3   1   74.99    2.49
  -7   3   1   71.09    2.64
   7  -3  -1   76.21    2.43
  -7  -3   1   72.86    2.52
   7   3  -1   75.87    2.37
  -7  -3   1   76.76    2.46
   7  -3   0  103.10    2.95
  -7  -3   0   97.58    3.17
  -7   3   0  104.45    3.22
  -7   3   0  100.16    3.45
   7  -3   0   99.15    3.17
   7   3   0  101.40    3.07
  -7  -3   0   93.22    3.31
  -7  -3   0  105.76    3.29
   7  -3   1   77.65    2.61
   7  -3   1   82.40    2.44
  -7   3  -1   78.71    2.83
  -7  -3  -1   82.81    2.70
  -7  -3  -1   80.00    2.81
   7   3   1   79.83    2.58
  -7   3  -1   80.51    2.60
   7   3   1   81.61    2.46
  -7  -3  -2   68.09    2.75
  -7   3  -2   78.18    2.77
   7  -3   2   82.00    2.42
   7  -3   2   78.08    2.58
   7   3   2   80.36    2.54
  -7   3  -2   80.13    2.51
  -7  -3  -2   76.30    2.64
   7  -3   3    1.42    0.31
  -7  -3  -3    1.92    0.46
   7   3   3    1.68    0.28
  -7   3  -3    1.66    0.40
  -7  -3  -3    2.07    0.34
   7  -3   3    1.37    0.23
  -7  -3  -4    1.79    0.38
   7   3   4    2.09    0.31
  -7  -3  -4    1.62    0.49
   7  -3   4    2.04    0.35
   7  -3   4    1.79    0.28
  -7   3  -4    1.45    0.42
   7  -3   5    6.98    0.52
  -7   3  -5    6.54    0.68
   7  -3   5    6.74    0.55
  -7  -3  -5    6.47    0.62
  -7  -3  -5    7.28    0.82
   7   3   5    6.48    0.54
  -7  -3  -6   -0.23    0.32
   7  -3   6    0.16    0.21
  -7  -3  -6    0.63    0.49
  -7   3  -6    0.23    0.44
   7   3   6   -0.07    0.22
   7  -3   7    4.70    0.54
  -7  -3  -7    5.92    0.70
  -7  -3  -7    6.13    0.85
   7   3   7    5.68    0.56
  -7   3  -7    4.54    0.70
  -7   3  -8   -0.29    0.46
   7   3   8    0.30    0.36
   7  -3   8    0.25    0.28
   7   3   8    0.01    0.28
  -7  -3  -8    0.06    0.41
   7   3   9   -0.12    0.31
  -7  -3  -9    0.66    0.45
  -7   3  -9   -0.31    0.53
   7  -3   9    0.01    0.29
   7   3   9    0.41    0.33
   7   3  10    7.00    0.73
  -7  -4   9    4.71    0.70
  -7   4   9    3.82    0.66
   7  -4  -9    5.09    0.74
   7   4  -9    4.06    0.56
  -7  -4   8    2.50    0.54
  -7   4   8    2.53    0.55
   7  -4  -8    2.17    0.53
   7   4  -8    2.20    0.44
   7  -4  -7    0.15    0.22
  -7   4   7    0.63    0.35
  -7  -4   7    0.62    0.35
   7   4  -7    0.42    0.31
   7  -4  -7    0.61    0.41
  -7   4   6    1.43    0.43
  -7  -4   6    2.15    0.45
   7   4  -6    1.22    0.40
   7  -4  -6    1.84    0.33
   7  -4  -6    1.58    0.44
   7  -4  -5   -0.38    0.31
   7  -4  -5    0.27    0.21
  -7   4   5   -0.24    0.32
   7   4  -5    0.06    0.29
  -7  -4   5    0.03    0.27
   7  -4  -4    0.01    0.29
  -7   4   4    0.42    0.31
  -7  -4   4   -0.22    0.21
   7   4  -4   -0.36    0.26
   7  -4  -4    0.15    0.19
  -7   4   3    0.24    0.32
   7   4  -3    0.31    0.29
   7  -4  -3    0.50    0.23
   7  -4  -3    0.30    0.30
  -7  -4   3    0.57    0.24
  -7  -4   3    0.36    0.25
   7   4  -2    0.49    0.28
   7  -4  -2    0.20    0.20
   7  -4  -2    0.11    0.30
  -7  -4   2    0.62    0.28
  -7   4   2    0.54    0.30
  -7  -4   2    0.48    0.27
   7  -4  -1   60.27    2.10
  -7  -4   1   59.35    2.22
  -7  -4   1   61.47    2.14
   7   4  -1   62.03    2.04
  -7   4   1   60.31    2.14
  -7   4   1   61.31    2.33
  -7   4   0    1.81    0.45
  -7  -4   0    2.21    0.36
  -7   4   0    2.14    0.36
  -7  -4   0    1.66    0.34
   7   4   0    1.86    0.31
  -7  -4   0    2.38    0.44
   7  -4   0    1.47    0.32
  -7  -4  -1   72.08    2.64
  -7   4  -1   70.74    2.63
   7  -4   1   66.18    2.41
   7   4   1   68.98    2.36
  -7  -4  -1   71.04    2.47
   7   4   1   70.35    2.24
  -7   4  -1   75.07    2.37
  -7   4  -2    1.12    0.41
  -7  -4  -2    0.74    0.41
   7   4   2    1.16    0.28
  -7  -4  -2    1.71    0.35
   7  -4   2    1.83    0.26
   7  -4   2    1.14    0.35
  -7  -4  -3    0.81    0.44
  -7   4  -3   -0.11    0.33
  -7  -4  -3    0.28    0.26
   7  -4   3    0.18    0.19
   7   4   3    0.13    0.20
   7  -4   3    0.32    0.29
  -7   4  -4   -0.38    0.35
   7  -4   4    0.20    0.21
  -7  -4  -4   -0.03    0.27
  -7  -4  -4    0.30    0.43
   7  -4   4   -0.43    0.22
   7   4   4    0.17    0.23
   7  -4   5    3.25    0.40
   7   4   5    3.26    0.42
  -7  -4  -5    3.47    0.70
   7  -4   5    2.49    0.45
  -7   4  -5    3.10    0.55
  -7  -4  -5    3.72    0.52
   7  -4   6    3.33    0.47
   7  -4   6    3.35    0.44
  -7  -4  -6    4.09    0.77
   7   4   6    3.76    0.46
  -7   4  -6    2.09    0.55
  -7  -4  -6    3.28    0.54
   7  -4   7    6.24    0.60
   7   4   7    6.43    0.61
  -7  -4  -7    7.47    0.76
  -7   4  -7    4.29    0.73
   7   4   8    1.02    0.37
   7  -4   8    1.38    0.37
   7   4   8    2.32    0.52
  -7   4  -8    1.20    0.61
  -7  -4  -8    1.14    0.46
   7  -4   9    0.85    0.35
   7   4   9    1.05    0.46
  -7  -4  -9    0.86    0.46
   7  -5  -9    0.99    0.55
   7   5  -8    3.74    0.55
  -7   5   8    4.82    0.70
   7  -5  -8    5.03    0.71
  -7  -5   8    3.41    0.60
   7  -5  -7    1.08    0.49
   7   5  -7    1.19    0.40
  -7   5   7    1.60    0.55
  -7  -5   7    1.81    0.45
  -7   5   6    3.66    0.64
   7  -5  -6    4.68    0.62
   7  -5  -6    4.04    0.45
   7   5  -6    4.43    0.58
  -7  -5   6    3.46    0.54
   7   5  -5   -0.05    0.32
   7  -5  -5    0.41    0.22
  -7  -5   5    0.50    0.29
  -7   5   5    0.16    0.37
   7  -5  -5   -0.63    0.29
   7  -5  -4    2.30    0.37
   7  -5  -4    2.15    0.45
   7   5  -4    2.11    0.45
  -7  -5   4    1.98    0.41
  -7   5   4    2.23    0.50
  -7   5   3   21.65    1.14
   7  -5  -3   21.51    1.00
   7  -5  -3   21.93    1.13
  -7  -5   3   21.02    1.07
   7   5  -3   20.44    1.03
  -7  -5   2   17.80    0.97
   7   5  -2   19.60    0.96
   7  -5  -2   19.82    0.94
  -7  -5   2   18.12    1.05
  -7   5   2   17.23    1.01
  -7   5   1   45.69    1.77
  -7  -5   1   47.48    1.78
  -7   5   1   44.67    1.94
   7   5  -1   46.19    1.68
  -7  -5   1   44.85    1.89
   7  -5  -1   44.39    1.74
  -7   5   0   26.37    1.36
   7  -5   0   28.30    1.23
  -7  -5   0   25.30    1.20
  -7   5   0   27.11    1.17
   7   5   0   24.91    1.09
  -7  -5   0   26.39    1.37
   7  -5   1    0.72    0.37
  -7  -5  -1    1.62    0.50
  -7   5  -1    0.93    0.46
  -7  -5  -1    1.64    0.39
   7   5   1    1.07    0.30
   7   5   2    0.03    0.22
  -7  -5  -2    0.05    0.28
  -7   5  -2    0.24    0.38
  -7  -5  -2   -0.63    0.38
   7  -5   2    0.39    0.33
  -7  -5  -3    1.20    0.36
  -7  -5  -3   -0.49    0.37
  -7   5  -3    0.36    0.42
   7   5   3    0.39    0.25
   7  -5   3    0.27    0.33
   7  -5   4    1.54    0.41
   7  -5   4    1.15    0.28
   7   5   4    1.27    0.33
  -7  -5  -4    1.94    0.58
  -7   5  -4    1.24    0.50
  -7  -5  -4    2.09    0.45
  -7  -5  -5    1.62    0.43
  -7   5  -5    1.08    0.47
   7  -5   5    1.57    0.32
   7  -5   5    0.78    0.38
   7   5   5    1.76    0.36
  -7  -5  -5    1.44    0.55
   7  -5   6    2.55    0.42
   7   5   6    2.33    0.40
  -7  -5  -6    1.82    0.45
   7  -5   6    1.68    0.44
  -7   5  -6    1.66    0.57
   7  -5   7    1.96    0.41
  -7  -5  -7    2.13    0.52
   7   5   7    2.13    0.53
  -7   5  -7    1.55    0.66
  -7  -5  -8    1.62    0.51
   7   5   8    0.91    0.41
   7  -5   8    1.36    0.35
  -7   5  -8   -0.02    0.67
   7  -6  -8    0.77    0.50
   7  -6  -7    0.06    0.43
  -7   6   7   -0.58    0.46
  -7  -6   7    0.01    0.31
   7   6  -7   -0.11    0.32
   7  -6  -6    0.75    0.30
   7  -6  -6    1.69    0.51
  -7  -6   6    1.09    0.38
   7   6  -6    1.56    0.47
  -7   6   6    1.52    0.57
   7  -6  -5    0.17    0.25
   7  -6  -5   -0.25    0.33
  -7   6   5   -0.07    0.41
  -7  -6   5   -0.06    0.28
   7   6  -5   -0.23    0.33
   7  -6  -4   -0.22    0.22
  -7   6   4    0.14    0.38
   7  -6  -4    0.23    0.35
  -7  -6   4    0.27    0.28
   7   6  -4    0.00    0.33
  -7   6   3    1.84    0.49
   7   6  -3    2.13    0.44
  -7  -6   3    1.86    0.43
   7  -6  -3    2.78    0.54
   7  -6  -3    2.27    0.39
  -7   6   2    2.93    0.64
  -7  -6   2    2.22    0.46
  -7   6   2    2.93    0.52
   7  -6  -2    3.16    0.45
   7   6  -2    2.04    0.43
  -7  -6   1    4.47    0.55
  -7   6   1    4.76    0.56
  -7  -6   1    6.51    0.73
   7  -6  -1    4.41    0.56
   7   6  -1    5.81    0.57
  -7   6   1    5.47    0.75
  -7  -6   0    9.68    0.74
   7  -6   0   10.67    0.79
   7   6   0    9.76    0.70
  -7   6   0   10.83    0.90
  -7  -6   0    9.67    0.92
   7  -6   1    3.26    0.53
  -7  -6  -1    4.06    0.69
   7   6   1    3.71    0.45
  -7   6  -1    3.26    0.63
  -7  -6  -2    2.99    0.66
   7   6   2    3.49    0.45
   7  -6   2    3.11    0.54
  -7   6  -2    3.69    0.66
   7  -6   3    0.39    0.37
  -7   6  -3   -0.10    0.43
  -7  -6  -3    1.26    0.55
  -7  -6  -3    0.36    0.35
   7   6   3    0.76    0.30
  -7   6  -4   -0.64    0.39
  -7  -6  -4    0.27    0.36
   7   6   4    0.20    0.28
  -7  -6  -4    0.22    0.48
   7  -6   4   -0.29    0.31
  -7  -6  -5    0.57    0.40
   7  -6   5    0.85    0.43
  -7   6  -5    0.79    0.56
  -7  -6  -6    0.02    0.40
  -7   6  -6    0.12    0.52
   7  -6   6   -0.13    0.33
   7   6   6   -0.28    0.39
  -7  -6  -7    0.73    0.44
   7   6   7    0.31    0.39
   7  -6   7   -0.07    0.36
  -7   6  -7   -0.32    0.59
   7   7  -6    0.45    0.46
  -7   7   6   -0.23    0.50
  -7  -7   6    0.13    0.36
   7  -7  -6   -0.20    0.42
   7  -7  -5    1.00    0.35
   7   7  -5    0.88    0.45
   7  -7  -5    0.96    0.49
  -7   7   5    0.99    0.55
  -7  -7   5    1.13    0.41
   7  -7  -4    0.59    0.33
   7  -7  -4    1.14    0.48
   7   7  -4    0.66    0.42
  -7   7   4    1.11    0.50
  -7  -7   4    0.57    0.35
   7  -7  -3    0.50    0.32
  -7  -7   3   -0.53    0.26
   7   7  -3    0.15    0.35
  -7   7   3    0.39    0.42
  -7  -7   2   -0.10    0.29
   7  -7  -2    0.07    0.28
  -7   7   2   -0.74    0.42
   7   7  -2    0.00    0.33
  -7   7   1    0.19    0.47
   7   7  -1    0.62    0.34
  -7  -7   1   -0.20    0.27
   7  -7  -1    0.52    0.34
   7  -7   0    0.21    0.36
  -7   7   0    0.14    0.47
   7   7   1    4.87    0.52
   7  -7   1    5.98    0.68
  -7   7  -1    6.80    0.80
  -7  -7  -1    5.87    0.87
  -7  -7  -2    2.15    0.66
   7  -7   2    1.96    0.52
  -7   7  -2    2.53    0.62
   7  -7   3    4.78    0.68
  -7   7  -3    5.24    0.76
  -7  -7  -3    7.22    0.95
   7  -7   4    1.38    0.50
   7   7   4    0.68    0.46
  -7   7  -4    0.69    0.55
  -7  -7  -4    0.97    0.45
  -7  -7  -5    1.14    0.44
   7   7   5    0.87    0.51
  -7   7  -5    0.92    0.59
   7  -7   5    0.37    0.43
  -7  -7  -6    0.84    0.42
   7  -7   6    0.31    0.41
  -7   8   4    0.88    0.53
  -7  -8   4    1.02    0.42
   7  -8  -4    0.73    0.40
   7   8  -4    0.73    0.50
  -7   8   3    1.18    0.58
   7  -8  -3    0.93    0.38
  -7  -8   3    0.81    0.41
   7   8  -3   -0.37    0.38
   7   8  -2    1.73    0.49
   7  -8  -2    1.35    0.46
  -7  -8   2    2.43    0.48
  -7   8   2    3.19    0.69
  -7   8   1    1.62    0.57
   7  -8  -1    1.13    0.40
  -7   8   0    0.21    0.50
   7  -8   0    1.42    0.45
  -7   8  -1    0.12    0.47
   7  -8   1   -0.09    0.31
   7   8   2   -0.40    0.40
   7  -8   2   -0.48    0.34
  -7   8  -2    0.71    0.52
   7   8   3    0.63    0.48
   7   8   4   -1.24    0.37
   8   0  -9    0.35    0.30
   8   0  -8    1.23    0.37
  -8   0   8    0.79    0.34
  -8   0   8    1.69    0.41
   8   0  -7   -0.74    0.23
  -8   0   7   -0.44    0.24
  -8   0   7    0.08    0.29
   8   0  -6  242.59    7.31
  -8   0   6  246.46    7.50
  -8   0   6  245.64    7.23
  -8   0   5   -0.11    0.19
  -8   0   5   -0.18    0.20
   8   0  -5   -0.12    0.23
  -8   0   4   81.45    2.67
   8   0  -4   72.18    2.53
  -8   0   4   85.20    2.53
  -8   0   3    0.06    0.14
  -8   0   3   -0.13    0.17
   8   0  -3   -0.02    0.17
   8   0  -2  267.94    7.85
  -8   0   2  269.29    8.09
  -8   0   2  270.02    7.75
   8   0  -1   -0.08    0.14
   8   0  -1   -0.16    0.09
  -8   0   1    0.07    0.18
   8   0   0    3.16    0.27
   8   0   0    3.31    0.30
  -8   0   0    3.56    0.32
  -8   0   0    3.68    0.35
  -8   0  -1    0.04    0.18
   8   0   1    0.14    0.13
   8   0   1   -0.02    0.14
  -8   0  -1   -0.27    0.18
   8   0   2   51.42    1.67
   8   0   2   52.30    1.73
  -8   0  -2   53.90    1.86
  -8   0  -2   52.54    1.85
   8   0   3   -0.13    0.13
  -8   0  -3   -0.06    0.23
   8   0   3   -0.04    0.15
  -8   0  -3   -0.20    0.26
   8   0   4   -0.14    0.16
  -8   0  -4   -0.37    0.31
  -8   0  -4   -0.46    0.22
   8   0   5   -0.11    0.17
  -8   0  -5   -0.59    0.31
  -8   0  -5    0.34    0.31
  -8   0  -6   35.79    1.59
   8   0   6   35.85    1.46
  -8   0  -6   37.61    1.64
   8   0   7    0.10    0.25
  -8   0  -7    0.10    0.46
   8   0   8   19.86    1.09
  -8   0  -8   19.27    1.19
  -8   0  -9    0.61    0.47
   8   0   9    0.02    0.29
   8   0  10    0.78    0.39
   8   1 -10    1.60    0.42
  -8  -1   9    4.05    0.59
  -8   1   9    3.81    0.57
   8   1  -9    4.33    0.54
   8  -1  -9    4.43    0.51
  -8   1   8   67.29    2.50
   8   1  -8   63.55    2.34
   8  -1  -8   66.25    2.32
  -8  -1   8   66.74    2.42
  -8  -1   7   53.21    1.98
  -8  -1   7   55.86    2.05
   8   1  -7   54.80    1.96
  -8   1   7   55.63    2.13
   8  -1  -7   53.74    1.96
   8  -1  -6   75.21    2.51
  -8  -1   6   72.65    2.55
   8   1  -6   75.93    2.52
  -8  -1   6   76.63    2.56
  -8   1   6   76.85    2.67
  -8   1   5   51.95    1.74
  -8  -1   5   51.84    1.86
  -8   1   5   55.11    1.97
   8   1  -5   52.76    1.83
   8  -1  -5   51.69    1.82
  -8  -1   5   51.95    1.88
  -8  -1   4   52.19    1.83
  -8   1   4   51.22    1.68
  -8  -1   4   52.71    1.79
   8  -1  -4   51.61    1.82
  -8   1   4   49.78    1.87
   8  -1  -4   53.72    1.77
   8   1  -4   49.60    1.76
  -8   1   3   27.76    1.01
  -8  -1   3   30.52    1.11
   8   1  -3   29.21    1.09
   8  -1  -3   27.82    1.07
  -8   1   3   26.21    1.14
   8  -1  -3   28.07    1.06
  -8  -1   3   27.43    1.13
   8  -1  -2    6.13    0.41
  -8  -1   2    6.10    0.44
  -8  -1   2    5.39    0.45
   8   1  -2    5.77    0.43
  -8   1   2    5.61    0.45
  -8   1   2    5.41    0.41
  -8   1   1    7.47    0.45
  -8  -1   1    6.94    0.46
   8  -1  -1    6.95    0.37
  -8   1   1    7.14    0.50
  -8  -1   1    6.39    0.48
   8  -1  -1    8.14    0.45
   8   1  -1    7.35    0.45
  -8  -1   0   68.98    2.37
   8  -1   0   70.96    2.26
  -8   1   0   70.31    2.39
  -8   1   0   68.94    2.35
   8   1   0   73.15    2.21
   8  -1   0   72.09    2.19
   8   1   0   74.88    2.27
   8  -1   1   28.53    1.00
  -8   1  -1   26.31    1.09
  -8   1  -1   28.69    1.11
  -8  -1  -1   27.99    1.15
   8   1   1   28.48    1.06
   8   1   1   27.81    0.96
   8  -1   1   28.85    1.03
  -8  -1  -2  130.37    4.10
   8   1   2  124.12    3.87
   8  -1   2  128.81    3.84
  -8   1  -2  129.62    4.01
   8  -1   2  130.29    3.87
  -8   1  -2  131.41    4.20
  -8  -1  -2  121.54    4.12
   8   1   2  129.15    3.78
   8  -1   3    0.34    0.18
  -8   1  -3    0.61    0.24
  -8  -1  -3    0.68    0.29
  -8   1  -3   -0.16    0.30
   8   1   3    0.52    0.19
  -8  -1  -3    0.20    0.28
   8  -1   3    0.00    0.17
  -8   1  -4    2.81    0.38
   8  -1   4    2.44    0.31
   8  -1   4    2.95    0.31
  -8   1  -4    2.53    0.48
  -8  -1  -4    1.85    0.42
   8   1   4    2.40    0.32
  -8  -1  -4    3.04    0.44
  -8   1  -5   15.74    0.95
   8   1   5   16.45    0.84
  -8  -1  -5   16.28    0.92
  -8  -1  -5   15.02    0.98
  -8   1  -5   14.78    0.88
   8  -1   5   16.10    0.80
  -8  -1  -6   23.44    1.30
  -8  -1  -6   22.04    1.17
   8  -1   6   20.61    1.02
  -8   1  -6   21.33    1.17
   8   1   6   22.91    1.07
   8  -1   7    6.37    0.59
  -8  -1  -7    6.66    0.73
   8   1   7    5.39    0.57
  -8  -1  -7    6.33    0.79
  -8   1  -7    6.38    0.73
  -8  -1  -8    1.87    0.57
   8   1   8    1.89    0.43
   8  -1   8    1.86    0.39
  -8   1  -8    1.15    0.54
   8   1   9    1.75    0.44
   8  -1   9    0.35    0.34
  -8  -1  -9    1.40    0.53
  -8   1  -9    1.27    0.54
   8   1  10    0.17    0.37
   8   2 -10    3.39    0.55
  -8  -2  10    4.21    0.67
  -8   2  10    3.86    0.60
   8   2  -9    0.41    0.32
  -8   2   9    0.33    0.38
  -8  -2   9    0.14    0.40
  -8  -2   8    0.90    0.40
   8   2  -8    0.22    0.31
  -8   2   8    0.09    0.35
   8  -2  -8    0.94    0.31
   8   2  -7    2.18    0.43
   8  -2  -7    2.05    0.39
  -8   2   7    2.86    0.48
  -8  -2   7    1.75    0.43
   8  -2  -6    2.93    0.40
  -8  -2   6    3.42    0.41
  -8  -2   6    4.29    0.50
  -8   2   6    3.68    0.49
   8   2  -6    3.56    0.46
   8  -2  -6    3.00    0.46
  -8  -2   5    1.27    0.33
  -8   2   5    1.14    0.34
  -8  -2   5    0.55    0.23
   8  -2  -5    0.94    0.27
   8   2  -5    1.12    0.31
   8  -2  -5    0.74    0.30
  -8  -2   4    2.11    0.31
   8  -2  -4    2.48    0.32
  -8   2   4    2.20    0.37
   8   2  -4    2.73    0.35
  -8  -2   4    3.03    0.37
   8  -2  -4    2.88    0.37
   8  -2  -3   16.87    0.79
  -8  -2   3   18.03    0.82
   8  -2  -3   15.18    0.75
   8   2  -3   18.42    0.79
  -8   2   3   15.33    0.84
  -8  -2   3   17.38    0.80
  -8  -2   2    1.19    0.26
   8   2  -2    1.26    0.25
   8  -2  -2    1.09    0.13
   8  -2  -2    0.87    0.22
  -8   2   2    1.10    0.28
  -8   2   2    1.33    0.32
  -8  -2   2    1.03    0.26
   8   2  -1   68.63    2.17
  -8  -2   1   67.24    2.33
  -8   2   1   67.15    2.31
   8  -2  -1   71.01    2.07
   8  -2  -1   69.39    2.23
  -8   2   1   68.29    2.39
  -8  -2   1   68.69    2.25
  -8   2   0   21.99    0.94
  -8   2   0   22.61    0.98
   8  -2   0   21.79    0.78
  -8  -2   0   22.11    1.00
   8  -2   0   21.47    0.90
   8   2   0   22.76    0.84
   8   2   0   21.34    0.91
   8   2   1   71.26    2.29
   8   2   1   72.92    2.16
   8  -2   1   68.19    2.16
  -8   2  -1   69.24    2.32
   8  -2   1   70.69    2.28
  -8   2  -1   67.89    2.44
  -8  -2  -1   70.43    2.31
  -8  -2  -1   69.19    2.43
  -8  -2  -2    0.25    0.22
   8   2   2    0.20    0.14
   8  -2   2    0.32    0.15
   8  -2   2    0.15    0.19
  -8   2  -2    0.12    0.19
  -8  -2  -2    0.19    0.27
   8   2   2    0.26    0.18
  -8   2  -2    0.23    0.28
   8  -2   3    2.82    0.30
  -8   2  -3    3.48    0.46
   8  -2   3    3.49    0.37
  -8  -2  -3    2.96    0.48
  -8  -2  -3    3.06    0.37
  -8   2  -3    2.96    0.34
   8   2   3    3.23    0.36
   8   2   4    0.81    0.25
   8  -2   4    1.41    0.28
  -8  -2  -4    1.31    0.44
  -8   2  -4    0.91    0.41
   8  -2   4    1.25    0.24
  -8  -2  -4    0.92    0.34
  -8   2  -4    0.86    0.27
  -8  -2  -5    3.25    0.49
  -8  -2  -5    3.09    0.59
   8  -2   5    2.10    0.33
   8   2   5    2.52    0.37
  -8   2  -5    2.97    0.55
  -8  -2  -6    4.38    0.69
   8  -2   6    3.47    0.43
  -8  -2  -6    3.85    0.56
   8   2   6    3.99    0.46
  -8   2  -6    2.44    0.57
   8  -2   7   11.29    0.73
   8   2   7    9.90    0.73
  -8  -2  -7    9.61    0.82
  -8   2  -7   10.50    0.88
  -8  -2  -7    9.94    0.99
  -8  -2  -8   12.73    1.15
   8  -2   8   12.24    0.84
   8   2   8   13.28    0.86
  -8   2  -8   11.70    0.95
  -8  -2  -8   12.45    0.94
  -8   2  -9    0.37    0.49
   8  -2   9    0.20    0.28
   8   2   9    0.41    0.33
  -8  -2  -9    0.42    0.46
  -8  -3  10    0.22    0.45
   8   3 -10   -0.24    0.30
  -8   3  10    0.97    0.40
   8   3  -9    1.14    0.41
  -8   3   9    1.48    0.44
  -8  -3   9    0.36    0.43
  -8  -3   8    0.28    0.35
   8   3  -8    0.32    0.32
   8  -3  -8    0.53    0.26
  -8   3   8    0.45    0.34
  -8   3   7   12.41    0.89
   8   3  -7   10.40    0.74
   8  -3  -7   12.14    0.84
   8  -3  -7    9.65    0.66
  -8  -3   7   12.08    0.85
  -8  -3   6   26.11    1.22
   8  -3  -6   23.12    1.16
   8  -3  -6   22.50    1.04
  -8   3   6   26.20    1.28
   8   3  -6   23.70    1.12
   8  -3  -5   19.01    0.90
   8   3  -5   20.46    0.98
  -8  -3   5   18.90    0.90
   8  -3  -5   18.88    1.00
  -8   3   5   20.06    1.06
  -8  -3   5   22.01    1.03
   8  -3  -4    2.95    0.35
  -8  -3   4    2.65    0.40
  -8  -3   4    3.01    0.36
  -8   3   4    2.90    0.45
   8  -3  -4    2.34    0.40
   8   3  -4    3.11    0.41
  -8  -3   3    0.01    0.19
   8  -3  -3   -0.04    0.24
  -8  -3   3    0.13    0.18
   8   3  -3    0.10    0.24
  -8   3   3    0.05    0.24
   8  -3  -3    0.30    0.19
  -8   3   2    0.11    0.31
  -8  -3   2    0.41    0.21
   8  -3  -2    0.55    0.22
  -8   3   2    0.63    0.27
   8   3  -2    0.33    0.23
  -8  -3   2    0.73    0.24
  -8   3   1    8.30    0.61
  -8   3   1    7.85    0.56
   8   3  -1    8.04    0.50
   8  -3  -1    7.87    0.52
  -8  -3   1    8.49    0.56
  -8  -3   1    8.06    0.58
  -8  -3   0   10.97    0.68
   8  -3   0   13.67    0.52
  -8   3   0   13.82    0.72
   8  -3   0   12.91    0.69
  -8  -3   0   12.86    0.78
   8   3   0   12.90    0.62
  -8   3   0   13.10    0.79
  -8  -3  -1    1.07    0.26
   8   3   1    0.75    0.24
  -8  -3  -1    1.44    0.37
  -8   3  -1    0.99    0.29
  -8   3  -1    1.15    0.35
   8   3   1    0.90    0.21
   8  -3   1    1.17    0.28
   8  -3   1    1.15    0.17
  -8  -3  -2   -0.21    0.29
   8  -3   2   -0.17    0.19
  -8  -3  -2   -0.14    0.21
   8   3   2    0.15    0.19
   8  -3   2    0.01    0.12
  -8   3  -2    0.39    0.31
  -8   3  -2   -0.32    0.19
  -8  -3  -3    6.31    0.69
   8   3   3    7.01    0.51
   8  -3   3    6.32    0.53
  -8   3  -3    6.29    0.61
   8  -3   3    6.49    0.43
  -8  -3  -3    6.85    0.51
   8  -3   4    1.11    0.33
  -8  -3  -4    1.01    0.46
  -8  -3  -4    1.34    0.37
   8  -3   4    1.70    0.28
   8   3   4    1.24    0.29
  -8   3  -4    1.58    0.44
  -8  -3  -5   13.14    0.82
   8  -3   5   13.59    0.74
  -8  -3  -5   12.19    1.04
  -8   3  -5   12.56    0.88
   8  -3   5   12.83    0.76
   8   3   5   13.79    0.78
  -8   3  -6   -0.25    0.42
   8   3   6   -0.11    0.21
  -8  -3  -6   -0.22    0.34
  -8  -3  -6    0.14    0.47
   8  -3   6    0.31    0.24
  -8  -3  -7    1.43    0.60
  -8   3  -7    0.44    0.48
  -8  -3  -7    2.37    0.52
   8  -3   7    1.94    0.38
   8   3   7    1.39    0.38
   8  -3   8    4.63    0.57
   8   3   8    4.98    0.58
  -8   3  -8    3.91    0.71
  -8  -3  -8    4.78    0.70
   8   3   9    1.43    0.42
  -8  -3  -9    2.25    0.55
  -8   3  -9    1.90    0.60
   8  -3   9    1.79    0.47
   8   3   9    1.07    0.45
  -8  -4   9    4.45    0.69
  -8   4   9    4.74    0.71
   8   4  -9    3.18    0.53
   8   4  -8    0.56    0.34
  -8   4   8    0.81    0.37
  -8  -4   8    0.01    0.37
  -8  -4   7   -0.07    0.32
   8  -4  -7    0.13    0.24
   8   4  -7    0.30    0.32
  -8   4   7    0.20    0.35
   8  -4  -7    0.96    0.41
  -8  -4   6    0.42    0.32
   8  -4  -6    0.18    0.22
   8  -4  -6    0.09    0.35
  -8   4   6    0.07    0.36
   8   4  -6    0.06    0.30
   8  -4  -5    6.48    0.52
  -8  -4   5    5.70    0.60
   8   4  -5    7.27    0.62
  -8   4   5    6.08    0.68
   8  -4  -5    6.75    0.65
  -8  -4   4    7.96    0.65
  -8   4   4    9.03    0.73
   8  -4  -4    7.28    0.54
   8  -4  -4    8.24    0.65
   8   4  -4    8.26    0.64
  -8  -4   3   -0.05    0.23
  -8  -4   3    0.01    0.21
  -8   4   3   -0.25    0.29
   8  -4  -3   -0.48    0.26
   8   4  -3   -0.37    0.26
   8  -4  -3    0.05    0.19
   8   4  -2   20.71    0.95
  -8  -4   2   21.34    1.03
   8  -4  -2   21.51    0.96
  -8   4   2   20.69    1.12
  -8   4   2   20.71    1.04
  -8  -4   2   20.37    1.02
  -8  -4   1   43.67    1.64
  -8   4   1   39.59    1.62
  -8  -4   1   41.29    1.70
   8  -4  -1   40.84    1.58
  -8   4   1   44.47    1.79
   8   4  -1   44.37    1.53
  -8   4   0   16.11    0.85
   8   4   0   15.78    0.74
  -8  -4   0   16.32    0.98
  -8  -4   0   16.76    0.88
   8  -4   0   15.28    0.83
  -8   4   0   17.14    1.00
   8   4   1   10.18    0.54
   8   4   1    9.58    0.64
   8  -4   1    9.62    0.68
  -8   4  -1    8.63    0.76
  -8   4  -1   10.34    0.64
  -8  -4  -1   11.03    0.86
   8   4   2    8.62    0.61
  -8  -4  -2    8.00    0.60
  -8   4  -2    9.92    0.77
   8  -4   2    8.99    0.67
  -8  -4  -2    8.33    0.80
  -8  -4  -3   10.89    0.93
   8  -4   3   11.64    0.62
  -8  -4  -3   10.06    0.66
  -8   4  -3   12.58    0.84
   8  -4   3   11.07    0.75
   8   4   3   10.96    0.69
   8  -4   4   -0.22    0.28
  -8  -4  -4   -0.11    0.29
  -8   4  -4   -0.11    0.36
   8   4   4   -0.24    0.21
  -8  -4  -4    0.46    0.45
   8  -4   4    0.12    0.17
  -8   4  -5    1.87    0.48
   8   4   5    1.63    0.35
  -8  -4  -5    1.78    0.41
   8  -4   5    1.43    0.39
   8  -4   5    1.87    0.34
  -8  -4  -5    1.67    0.59
  -8  -4  -6    5.92    0.90
  -8  -4  -6    5.19    0.63
  -8   4  -6    3.97    0.66
   8   4   6    5.47    0.55
   8  -4   6    5.83    0.55
  -8  -4  -7    4.07    0.83
   8  -4   7    3.84    0.50
  -8  -4  -7    3.78    0.61
   8   4   7    3.02    0.46
  -8   4  -7    3.01    0.65
  -8   4  -8    2.17    0.63
   8  -4   8    3.03    0.49
  -8  -4  -8    2.60    0.57
   8   4   8    2.37    0.48
   8   4   8    3.18    0.52
   8   4   9    0.87    0.40
   8  -5  -8    0.69    0.49
  -8   5   8    1.88    0.53
   8   5  -8    0.63    0.39
  -8  -5   8    0.31    0.41
  -8  -5   7    2.25    0.50
   8  -5  -7    1.52    0.50
  -8   5   7    1.13    0.52
   8   5  -7    1.25    0.41
   8  -5  -7    1.61    0.36
   8  -5  -6    3.27    0.57
  -8   5   6    4.03    0.66
   8   5  -6    2.92    0.51
   8  -5  -6    3.37    0.43
  -8  -5   6    3.83    0.55
  -8   5   5   -0.12    0.36
   8  -5  -5    0.20    0.22
   8   5  -5    0.07    0.34
   8  -5  -5   -0.06    0.33
  -8  -5   5    0.02    0.25
  -8  -5   4    0.00    0.24
   8  -5  -4   -0.02    0.19
   8   5  -4   -0.05    0.32
   8  -5  -4    0.02    0.31
  -8   5   4    0.07    0.36
  -8  -5   3   22.02    1.10
   8  -5  -3   19.79    0.98
   8  -5  -3   21.29    1.11
   8   5  -3   22.04    1.05
  -8   5   3   19.31    1.09
   8  -5  -2   24.29    1.14
  -8  -5   2   27.46    1.26
  -8   5   2   26.17    1.37
   8   5  -2   24.65    1.13
  -8  -5   2   25.43    1.28
  -8   5   2   26.87    1.26
  -8   5   1    0.81    0.48
  -8   5   1    0.25    0.35
  -8  -5   1    0.36    0.32
  -8  -5   1    0.05    0.37
   8   5  -1    0.54    0.33
   8  -5  -1    0.71    0.30
  -8  -5   0   22.01    1.10
  -8   5   0   23.06    1.27
  -8   5   0   23.02    1.09
  -8  -5   0   21.19    1.25
   8   5   0   23.73    1.00
   8  -5   0   21.93    1.11
  -8  -5  -1   29.94    1.57
  -8   5  -1   33.47    1.55
   8   5   1   31.39    1.34
   8  -5   1   31.84    1.43
  -8  -5  -2   10.73    0.95
   8   5   2   10.59    0.71
  -8   5  -2    9.54    0.84
   8  -5   2   10.09    0.77
  -8   5  -3    0.04    0.41
   8   5   3    0.27    0.25
  -8  -5  -3   -0.42    0.36
   8  -5   3    0.44    0.33
  -8  -5  -3   -0.15    0.28
   8   5   4    1.07    0.34
  -8   5  -4    0.98    0.50
  -8  -5  -4    2.03    0.60
  -8  -5  -4    1.29    0.41
   8  -5   4    1.12    0.39
   8   5   5    0.80    0.33
   8  -5   5    0.32    0.34
   8  -5   5    0.43    0.24
  -8  -5  -5    0.56    0.38
  -8   5  -5    0.11    0.42
  -8  -5  -5    0.41    0.56
   8   5   6    0.84    0.33
   8  -5   6    1.20    0.33
  -8   5  -6    0.04    0.49
   8  -5   6    0.44    0.37
  -8  -5  -6    1.44    0.66
  -8  -5  -6    0.75    0.40
   8   5   7    0.07    0.28
   8   5   7    0.22    0.37
  -8   5  -7    0.05    0.48
  -8  -5  -7    0.51    0.41
   8  -5   7   -0.10    0.24
  -8  -5  -8    0.98    0.47
   8  -5   8    1.40    0.38
   8  -6  -7    3.72    0.67
   8   6  -7    2.46    0.57
  -8  -6   7    1.92    0.49
  -8   6   7    2.89    0.70
  -8  -6   6    0.46    0.34
   8  -6  -6    1.21    0.35
   8   6  -6    1.15    0.48
   8  -6  -6    1.93    0.51
  -8   6   6    1.53    0.54
  -8  -6   5    0.32    0.33
   8  -6  -5    0.52    0.30
   8  -6  -5    0.45    0.37
  -8   6   5    0.86    0.47
   8   6  -5    0.59    0.39
   8   6  -4    0.19    0.34
   8  -6  -4    0.37    0.26
   8  -6  -4    0.10    0.36
  -8   6   4   -0.06    0.40
  -8  -6   4    0.29    0.30
   8   6  -3    0.12    0.33
   8  -6  -3    0.36    0.26
  -8  -6   3    0.05    0.29
  -8   6   3   -0.21    0.36
   8  -6  -2    0.68    0.31
  -8   6   2    0.24    0.38
  -8  -6   2    0.45    0.32
  -8   6   2    0.09    0.46
   8   6  -2    0.63    0.34
   8  -6  -1    4.01    0.52
  -8  -6   1    3.06    0.56
  -8   6   1    3.55    0.65
   8   6  -1    3.22    0.47
  -8  -6   1    3.83    0.53
  -8   6   1    3.63    0.53
  -8   6   0    2.57    0.60
  -8  -6   0    3.27    0.50
   8  -6   0    3.07    0.48
  -8  -6   0    3.27    0.61
  -8   6  -1    1.49    0.52
  -8  -6  -1    0.76    0.50
   8   6   1    0.58    0.29
   8  -6   1    0.30    0.35
   8   6   2    0.35    0.28
  -8   6  -2    0.00    0.48
  -8  -6  -2    0.55    0.49
   8  -6   2    0.23    0.36
   8   6   3    5.26    0.56
  -8  -6  -3    5.40    0.84
  -8   6  -3    6.20    0.79
   8  -6   3    5.28    0.65
   8  -6   4    1.78    0.47
   8   6   4    2.61    0.45
  -8  -6  -4    2.83    0.70
  -8   6  -4    1.31    0.53
  -8   6  -5   -0.68    0.42
  -8  -6  -5    0.05    0.35
  -8  -6  -5   -0.13    0.46
   8  -6   5    0.66    0.41
   8  -6   6    0.04    0.38
   8   6   6    0.00    0.44
  -8  -6  -6    0.56    0.45
  -8   6  -6    0.15    0.45
  -8  -6  -7    0.76    0.42
   8  -7  -6    0.49    0.48
   8   7  -5   -0.22    0.40
  -8  -7   5   -0.45    0.27
  -8   7   5   -0.32    0.46
   8  -7  -5    0.15    0.44
   8  -7  -5    0.15    0.29
   8  -7  -4    1.40    0.39
  -8  -7   4    0.82    0.40
   8   7  -4    0.44    0.41
   8  -7  -4    0.22    0.45
  -8   7   4    0.82    0.50
   8   7  -3    0.32    0.38
  -8  -7   3    0.46    0.34
  -8   7   3    0.74    0.52
  -8   7   3    0.00    0.39
   8  -7  -3   -0.23    0.28
  -8   7   2    2.02    0.59
  -8  -7   2    1.84    0.45
   8  -7  -2    1.64    0.43
   8   7  -2    2.73    0.50
   8   7  -1   -0.20    0.30
  -8   7   1    0.64    0.47
   8  -7  -1   -0.37    0.28
  -8  -7   1    0.01    0.31
  -8   7   0    2.00    0.59
   8   7   0    1.94    0.42
   8  -7   0    2.03    0.45
  -8   7  -1    2.82    0.63
   8   7   1    3.25    0.45
   8  -7   1    2.88    0.55
  -8  -7  -1    2.22    0.66
  -8   7  -2   -0.61    0.41
   8   7   2    0.30    0.28
   8  -7   2    0.16    0.39
  -8  -7  -2    0.11    0.53
  -8  -7  -3    1.60    0.64
   8  -7   3    0.93    0.47
  -8   7  -3    1.20    0.56
  -8   7  -4   -0.25    0.44
   8  -7   4    0.28    0.43
   8  -7   5   -0.09    0.42
  -8   7  -5   -0.17    0.52
   8   7   5    0.26    0.45
  -8   8   4    0.83    0.54
   8  -8  -4    0.21    0.36
  -8  -8   3    0.46    0.40
   8   8  -3    0.14    0.45
   8  -8  -3    0.70    0.37
  -8  -8   2    2.00    0.48
  -8   8   2    0.84    0.52
   8   8  -2    1.47    0.49
   8  -8  -2    0.95    0.39
  -8  -8   1    1.10    0.44
  -8   8   1    1.31    0.55
   8  -8  -1    1.20    0.43
   8  -8   0    0.60    0.36
  -8   8   0   -0.18    0.44
  -8   8  -1    0.36    0.46
   8  -8   1    0.50    0.33
   8   8   3    0.18    0.49
   9   0 -10    1.18    0.41
   9   0  -9    0.21    0.30
   9   0  -8   -0.08    0.28
  -9   0   8    0.06    0.30
  -9   0   7   -0.11    0.26
   9   0  -7   -0.27    0.24
  -9   0   7   -0.15    0.27
  -9   0   6    0.31    0.28
  -9   0   6    0.39    0.32
   9   0  -6    0.15    0.28
  -9   0   5   -0.31    0.22
  -9   0   5   -0.28    0.24
   9   0  -5   -0.03    0.25
  -9   0   4   25.47    1.12
   9   0  -4   23.90    1.03
  -9   0   4   25.63    1.02
  -9   0   3    0.09    0.22
  -9   0   3   -0.03    0.17
   9   0  -3    0.08    0.20
   9   0  -2  209.22    6.34
  -9   0   2  219.02    6.27
  -9   0   2  216.23    6.57
   9   0  -1    0.00    0.12
   9   0  -1   -0.03    0.14
  -9   0   1   -0.22    0.18
   9   0   0   48.32    1.58
  -9   0   0   45.38    1.59
  -9   0   0   46.64    1.70
   9   0   0   48.61    1.57
  -9   0  -1   -0.06    0.20
   9   0   1    0.07    0.13
   9   0   1    0.08    0.15
  -9   0  -1   -0.06    0.20
   9   0   2  283.20    8.18
  -9   0  -2  284.50    8.89
   9   0   2  281.14    8.21
  -9   0  -2  280.79    8.53
  -9   0  -3    0.00    0.31
   9   0   3   -0.01    0.16
   9   0   3   -0.12    0.14
  -9   0  -3   -0.30    0.23
  -9   0  -4   19.88    1.06
   9   0   4   22.68    0.96
  -9   0  -4   21.56    1.04
  -9   0  -5   -0.09    0.36
  -9   0  -5   -0.10    0.33
   9   0   5   -0.02    0.21
  -9   0  -6   52.75    2.19
  -9   0  -6   54.11    2.17
   9   0   6   57.94    2.05
  -9   0  -7   -0.58    0.41
   9   0   7   -0.04    0.25
  -9   0  -8    0.33    0.46
   9   0   8    0.20    0.28
  -9   0  -9    0.54    0.50
   9   0   9    0.44    0.35
   9   1 -10    0.64    0.39
  -9  -1   9    0.33    0.40
   9   1  -9   -0.21    0.29
   9  -1  -9    0.57    0.29
  -9   1   9    0.51    0.33
   9  -1  -8    6.66    0.59
   9   1  -8    5.75    0.59
  -9   1   8    6.36    0.67
  -9  -1   8    5.57    0.63
  -9  -1   7    3.04    0.48
   9  -1  -7    3.34    0.45
  -9  -1   7    3.34    0.45
   9   1  -7    2.97    0.46
  -9   1   7    2.97    0.51
   9   1  -6    0.69    0.32
  -9   1   6    0.31    0.32
  -9  -1   6    0.04    0.27
  -9  -1   6   -0.25    0.24
   9  -1  -6   -0.10    0.24
  -9   1   5   32.29    1.36
   9   1  -5   32.36    1.27
  -9  -1   5   30.14    1.31
  -9  -1   5   32.95    1.31
   9  -1  -5   31.40    1.26
   9  -1  -4   14.48    0.73
  -9  -1   4   13.71    0.77
   9   1  -4   13.20    0.73
  -9   1   4   13.90    0.65
  -9  -1   4   13.80    0.73
  -9   1   4   14.50    0.81
   9  -1  -3   23.39    0.94
  -9  -1   3   23.24    0.96
  -9  -1   3   21.91    0.99
  -9   1   3   22.72    1.02
  -9   1   3   22.00    0.87
   9   1  -3   19.79    0.91
  -9   1   2   10.15    0.54
   9   1  -2    9.93    0.57
  -9  -1   2   10.40    0.62
  -9  -1   2   10.76    0.59
   9  -1  -2   10.11    0.56
   9  -1  -2   10.32    0.47
  -9   1   2    9.46    0.62
  -9  -1   1    2.16    0.33
   9   1  -1    2.97    0.31
   9  -1  -1    3.01    0.32
   9  -1  -1    2.77    0.25
  -9   1   1    3.34    0.37
  -9   1   1    2.58    0.29
  -9  -1   1    2.24    0.31
  -9   1   0   43.46    1.51
   9   1   0   42.25    1.47
   9  -1   0   41.23    1.45
  -9   1   0   42.05    1.56
   9  -1   0   41.75    1.40
   9   1   0   43.86    1.42
  -9  -1   0   39.74    1.56
  -9  -1  -1    5.80    0.40
  -9   1  -1    5.55    0.47
  -9  -1  -1    5.58    0.50
   9  -1   1    6.23    0.41
  -9   1  -1    6.41    0.50
   9  -1   1    6.10    0.39
   9   1   1    6.19    0.37
   9   1   1    5.80    0.41
   9   1   2   77.25    2.37
   9   1   2   78.26    2.50
  -9   1  -2   78.84    2.59
   9  -1   2   76.03    2.44
   9  -1   2   78.75    2.46
  -9   1  -2   76.00    2.66
  -9  -1  -2   76.46    2.67
   9  -1   3    7.49    0.49
  -9   1  -3    7.15    0.56
  -9  -1  -3    7.39    0.57
   9  -1   3    5.98    0.46
  -9   1  -3    8.37    0.65
  -9  -1  -3    6.71    0.61
   9   1   3    7.45    0.49
  -9  -1  -4   17.14    0.92
   9   1   4   18.30    0.87
  -9   1  -4   17.37    0.98
  -9   1  -4   18.47    0.93
  -9  -1  -4   17.41    1.03
   9  -1   4   17.98    0.84
   9   1   5   14.18    0.77
   9  -1   5   11.84    0.71
  -9  -1  -5   13.47    0.84
  -9   1  -5   12.73    0.89
  -9  -1  -5   13.19    0.96
  -9   1  -5   13.76    0.86
  -9   1  -6    1.16    0.50
  -9  -1  -6    1.08    0.47
  -9  -1  -6    0.72    0.46
   9  -1   6    0.68    0.29
   9   1   6    1.07    0.32
   9  -1   7    0.56    0.29
  -9  -1  -7    0.84    0.53
  -9  -1  -7    1.44    0.53
   9   1   7    0.65    0.33
  -9   1  -7    1.10    0.49
   9  -1   8    9.79    0.75
   9   1   8    9.37    0.77
  -9   1  -8    9.20    0.87
  -9  -1  -8   11.18    0.91
  -9   1  -9   -0.04    0.49
   9   1   9    0.37    0.32
   9  -1   9    0.04    0.28
  -9  -1  -9    0.68    0.49
  -9  -2  10    2.90    0.62
   9   2 -10    1.23    0.44
  -9   2  10    2.48    0.55
  -9  -2   9    0.85    0.44
  -9   2   9    1.67    0.47
   9  -2  -9    2.09    0.39
   9   2  -9    1.04    0.41
   9  -2  -8    9.57    0.70
  -9  -2   8    9.07    0.80
   9   2  -8    7.91    0.67
  -9   2   8   10.85    0.85
   9  -2  -7   56.51    2.15
  -9   2   7   64.04    2.39
  -9  -2   7   65.00    2.30
   9   2  -7   57.79    2.17
  -9   2   6    1.60    0.41
  -9  -2   6    2.09    0.41
  -9  -2   6    1.25    0.32
   9   2  -6    1.61    0.38
   9  -2  -6    1.68    0.34
  -9  -2   5    8.82    0.64
   9  -2  -5    9.38    0.62
  -9   2   5   10.97    0.75
   9   2  -5   11.03    0.70
  -9  -2   5   10.92    0.70
   9  -2  -4    1.50    0.31
   9  -2  -4    0.70    0.26
  -9  -2   4    0.92    0.28
   9   2  -4    1.39    0.33
  -9   2   4    1.04    0.32
  -9  -2   4    1.70    0.33
  -9  -2   3   15.69    0.80
  -9   2   3   15.58    0.84
   9  -2  -3   16.06    0.76
   9   2  -3   16.09    0.77
  -9  -2   3   15.23    0.80
   9  -2  -3   15.89    0.76
   9  -2  -2    8.17    0.52
  -9  -2   2    7.86    0.54
  -9   2   2    6.90    0.57
  -9  -2   2    7.71    0.56
  -9   2   2    7.81    0.55
   9   2  -2    8.72    0.52
  -9  -2   1    0.20    0.21
  -9   2   1    0.09    0.22
  -9  -2   1    0.55    0.22
  -9   2   1   -0.25    0.21
   9  -2  -1    0.04    0.10
   9  -2  -1    0.05    0.18
   9   2  -1    0.18    0.19
   9  -2   0    1.65    0.28
   9   2   0    1.96    0.29
   9   2   0    1.75    0.25
  -9   2   0    2.21    0.35
  -9  -2   0    1.94    0.35
   9  -2   0    2.05    0.21
  -9   2   0    2.13    0.34
   9  -2   1   40.28    1.44
  -9   2  -1   40.16    1.48
  -9  -2  -1   38.55    1.57
   9   2   1   37.71    1.44
   9  -2   1   38.21    1.32
   9   2   1   41.78    1.33
  -9   2  -1   39.45    1.53
   9  -2   2    0.40    0.22
  -9   2  -2    0.01    0.21
  -9  -2  -2    0.24    0.22
   9   2   2    0.12    0.18
  -9   2  -2   -0.08    0.29
  -9  -2  -2    0.13    0.28
  -9   2  -3    6.71    0.52
  -9   2  -3    5.56    0.57
  -9  -2  -3    6.72    0.65
   9  -2   3    6.02    0.48
   9  -2   3    5.23    0.41
  -9  -2  -3    5.67    0.49
   9   2   3    5.45    0.47
  -9  -2  -4   -0.01    0.37
  -9   2  -4    0.00    0.37
   9   2   4   -0.04    0.20
  -9  -2  -4    0.50    0.31
  -9   2  -4    0.03    0.24
   9  -2   4    0.03    0.21
   9  -2   4    0.34    0.18
  -9  -2  -5    2.79    0.58
   9  -2   5    2.60    0.36
  -9  -2  -5    2.77    0.47
   9   2   5    2.31    0.38
  -9   2  -5    1.00    0.47
  -9  -2  -6    5.88    0.65
  -9  -2  -6    6.71    0.82
   9   2   6    5.23    0.54
   9  -2   6    5.85    0.54
  -9   2  -6    6.47    0.76
   9   2   7    0.29    0.30
  -9  -2  -7   -0.42    0.44
  -9  -2  -7    0.68    0.43
   9  -2   7    0.45    0.28
  -9   2  -7    0.50    0.49
  -9  -2  -8   -0.07    0.42
  -9   2  -8   -0.25    0.44
   9   2   8   -0.29    0.28
  -9  -2  -8    0.37    0.54
   9  -2   8    0.08    0.27
  -9   2  -9    2.93    0.65
  -9  -2  -9    3.74    0.65
   9   2   9    2.28    0.49
   9  -2   9    2.46    0.49
  -9   3   9    0.77    0.39
  -9  -3   9    0.57    0.44
   9   3  -9    0.51    0.34
   9  -3  -8    1.11    0.31
   9   3  -8    0.54    0.34
  -9   3   8    1.85    0.47
  -9  -3   8    0.51    0.39
  -9   3   7    0.16    0.31
   9  -3  -7   -0.33    0.20
   9   3  -7   -0.25    0.28
  -9  -3   7    0.22    0.36
  -9   3   6    5.70    0.65
  -9  -3   6    6.80    0.63
   9   3  -6    6.80    0.61
   9  -3  -6    5.87    0.51
  -9  -3   5   11.13    0.68
   9  -3  -5   10.57    0.66
  -9   3   5   10.51    0.80
  -9  -3   5   11.94    0.77
   9  -3  -5   11.26    0.75
   9   3  -5   11.06    0.73
   9   3  -4    0.19    0.28
   9  -3  -4    0.18    0.20
  -9  -3   4   -0.18    0.22
   9  -3  -4    0.11    0.25
  -9  -3   4    0.24    0.25
  -9   3   4    0.04    0.29
  -9  -3   3    2.25    0.35
  -9   3   3    2.76    0.43
   9  -3  -3    2.60    0.38
   9  -3  -3    1.63    0.30
  -9  -3   3    1.81    0.36
   9   3  -3    2.10    0.36
  -9   3   2   10.89    0.73
  -9  -3   2   11.88    0.71
   9  -3  -2    9.95    0.61
   9   3  -2   11.50    0.63
  -9  -3   2   10.39    0.66
  -9   3   2   11.07    0.70
  -9   3   1   27.19    1.21
  -9   3   1   26.17    1.17
   9   3  -1   27.47    1.05
  -9  -3   1   27.04    1.15
  -9  -3   1   26.16    1.19
   9  -3  -1   26.54    1.10
   9  -3   0   17.54    0.85
   9   3   0   17.60    0.75
  -9  -3   0   18.00    0.96
   9   3   0   17.55    0.86
  -9   3   0   18.59    0.88
  -9   3   0   16.86    0.92
  -9   3  -1   41.17    1.54
   9   3   1   41.53    1.55
   9   3   1   41.67    1.38
  -9  -3  -1   39.53    1.69
   9  -3   1   42.51    1.37
  -9   3  -1   39.16    1.64
   9  -3   1   40.21    1.53
   9  -3   2    9.95    0.64
  -9  -3  -2    9.96    0.58
   9  -3   2   10.51    0.53
  -9   3  -2    8.81    0.70
   9   3   2   10.21    0.64
  -9  -3  -2    9.40    0.79
  -9   3  -2    9.22    0.61
   9  -3   3    1.55    0.26
   9   3   3    1.37    0.32
  -9  -3  -3    2.70    0.56
  -9   3  -3    1.08    0.44
   9  -3   3    2.53    0.39
  -9  -3  -3    2.40    0.37
  -9   3  -4    1.78    0.48
   9   3   4    3.25    0.42
  -9  -3  -4    2.07    0.57
   9  -3   4    2.18    0.40
  -9  -3  -4    2.46    0.43
   9  -3   4    2.30    0.32
  -9  -3  -5    4.38    0.54
   9   3   5    5.41    0.52
   9  -3   5    4.35    0.44
  -9  -3  -5    3.96    0.72
  -9   3  -5    3.67    0.60
  -9  -3  -6    0.57    0.41
  -9  -3  -6    0.36    0.53
   9   3   6    0.68    0.30
   9  -3   6    0.63    0.27
  -9   3  -6    0.64    0.49
  -9   3  -7    3.03    0.65
   9   3   7    4.55    0.55
  -9  -3  -7    4.58    0.84
   9  -3   7    4.10    0.50
  -9  -3  -7    4.01    0.63
   9  -3   8    0.75    0.33
  -9  -3  -8   -0.19    0.39
  -9   3  -8    0.19    0.52
   9   3   8    0.26    0.33
  -9  -3  -8   -0.37    0.56
   9   3   9    0.50    0.38
  -9  -3  -9    1.06    0.48
   9   3   9    1.31    0.44
  -9  -4   9    2.28    0.58
   9  -4  -8    0.97    0.30
   9   4  -8    0.90    0.38
  -9  -4   8    0.41    0.39
  -9   4   8    0.57    0.36
  -9  -4   7    1.55    0.43
   9   4  -7    1.72    0.43
   9  -4  -7    1.53    0.33
  -9   4   7    2.45    0.52
   9  -4  -6    0.34    0.36
   9  -4  -6    0.17    0.22
  -9   4   6   -0.20    0.33
   9   4  -6    0.11    0.33
  -9  -4   6    0.56    0.34
  -9   4   5    4.77    0.60
   9  -4  -5    4.23    0.53
   9   4  -5    3.61    0.50
  -9  -4   5    3.58    0.51
   9  -4  -5    3.09    0.40
   9  -4  -4    3.77    0.50
  -9  -4   4    3.37    0.47
   9  -4  -4    2.60    0.37
   9   4  -4    2.62    0.44
  -9   4   4    2.94    0.49
   9  -4  -3    1.24    0.39
  -9  -4   3    2.19    0.38
   9   4  -3    1.66    0.38
  -9   4   3    2.07    0.44
   9  -4  -3    1.73    0.32
  -9  -4   3    2.13    0.40
  -9   4   2   39.03    1.58
   9  -4  -2   36.88    1.46
  -9   4   2   39.92    1.67
  -9  -4   2   36.61    1.56
   9   4  -2   36.95    1.43
  -9  -4   2   37.83    1.55
  -9   4   1    7.64    0.65
   9   4  -1    6.65    0.54
  -9   4   1    7.61    0.69
  -9  -4   1    7.85    0.69
   9  -4  -1    7.24    0.58
  -9  -4   1    7.55    0.62
   9  -4   0    9.41    0.65
   9   4   0    9.02    0.57
  -9   4   0    9.13    0.69
  -9   4   0    9.51    0.76
  -9  -4   0    9.64    0.78
   9  -4   1   14.79    0.84
   9   4   1   14.86    0.82
  -9   4  -1   14.52    0.82
  -9  -4  -1   13.88    0.99
  -9   4  -1   13.87    0.92
  -9   4  -2    0.16    0.42
   9   4   2    1.20    0.33
  -9  -4  -2    0.62    0.46
   9  -4   2    1.26    0.36
  -9  -4  -3   13.53    1.04
   9   4   3   12.81    0.78
  -9   4  -3   10.99    0.86
   9  -4   3   13.23    0.67
  -9  -4  -3   12.31    0.73
   9  -4   3   12.76    0.83
   9  -4   4    2.56    0.46
   9  -4   4    2.96    0.36
  -9   4  -4    1.88    0.52
   9   4   4    3.29    0.45
  -9  -4  -4    2.37    0.43
  -9  -4  -4    2.16    0.63
  -9   4  -5    0.81    0.45
   9   4   5    0.80    0.31
  -9  -4  -5    1.61    0.60
  -9  -4  -5    0.65    0.37
   9  -4   5    1.18    0.37
   9  -4   5    1.11    0.30
  -9  -4  -6    6.29    0.66
   9   4   6    6.21    0.61
  -9   4  -6    2.86    0.64
   9  -4   6    5.34    0.54
  -9  -4  -6    7.00    0.97
  -9  -4  -7    1.14    0.64
  -9   4  -7    0.23    0.51
   9  -4   7    0.21    0.28
   9   4   7    0.39    0.30
  -9  -4  -7    0.32    0.40
   9   4   8    3.12    0.57
  -9  -4  -8    3.33    0.57
  -9   4  -8    2.13    0.63
   9  -4   8    2.04    0.44
   9   4   8    2.14    0.48
   9   5  -8    1.89    0.48
  -9   5   8    1.01    0.39
  -9  -5   8    2.06    0.52
   9   5  -7    0.33    0.36
   9  -5  -7    0.65    0.42
   9  -5  -7    0.26    0.25
  -9   5   7    0.83    0.49
  -9  -5   7   -0.22    0.35
  -9   5   6    2.22    0.56
   9  -5  -6    1.95    0.37
  -9  -5   6    2.03    0.47
   9  -5  -6    1.66    0.47
   9   5  -6    2.36    0.50
  -9   5   5    0.13    0.39
   9  -5  -5    0.76    0.36
  -9  -5   5    0.34    0.29
   9   5  -5    0.37    0.35
   9  -5  -5    0.19    0.24
   9   5  -4   -0.12    0.32
  -9  -5   4   -0.05    0.28
  -9   5   4   -0.20    0.34
   9  -5  -4   -0.22    0.20
   9  -5  -4    0.07    0.31
  -9  -5   3    2.40    0.45
   9  -5  -3    2.55    0.41
  -9   5   3    3.35    0.53
   9   5  -3    2.82    0.45
  -9  -5   2    7.45    0.72
  -9   5   2    5.76    0.63
   9   5  -2    5.89    0.56
  -9  -5   2    5.45    0.59
   9  -5  -2    5.06    0.53
  -9   5   2    7.06    0.76
  -9   5   1    2.10    0.55
  -9   5   1    2.25    0.46
   9  -5  -1    2.02    0.39
  -9  -5   1    2.16    0.52
  -9  -5   1    3.10    0.48
   9   5  -1    2.34    0.39
  -9   5   0    0.36    0.34
  -9  -5   0    0.74    0.42
   9  -5   0    0.09    0.29
   9   5   0    0.20    0.27
  -9   5   0   -0.34    0.39
   9   5   1    2.85    0.42
  -9   5  -1    3.67    0.63
   9  -5   1    3.42    0.51
  -9  -5  -1    3.21    0.61
  -9  -5  -2    2.68    0.60
   9  -5   2    2.10    0.45
  -9   5  -2    1.53    0.52
   9   5   2    1.99    0.39
  -9  -5  -3    8.38    0.91
  -9   5  -3    5.97    0.75
   9  -5   3    7.74    0.72
   9   5   3    8.21    0.65
  -9  -5  -4    5.85    0.85
   9   5   4    5.10    0.57
   9  -5   4    4.59    0.59
  -9   5  -4    4.01    0.67
  -9  -5  -5    0.93    0.40
  -9  -5  -5    1.21    0.64
   9   5   5    1.02    0.37
  -9   5  -5    0.49    0.47
   9  -5   5    1.16    0.40
   9   5   6   -0.38    0.24
  -9  -5  -6    0.10    0.57
  -9  -5  -6    0.05    0.33
  -9   5  -6    0.41    0.48
   9  -5   6    0.32    0.25
  -9   5  -7   -0.59    0.52
   9   5   7   -0.03    0.33
  -9  -5  -7    1.10    0.45
   9  -5   7    0.81    0.31
   9  -5   8    0.26    0.29
   9  -6  -7    0.13    0.43
  -9   6   6   -0.59    0.41
   9   6  -6    0.35    0.41
  -9  -6   6   -0.23    0.31
   9  -6  -6    0.19    0.39
   9  -6  -6    0.09    0.27
  -9   6   5    0.42    0.44
   9   6  -5    0.63    0.40
  -9  -6   5    0.32    0.35
   9  -6  -5    0.30    0.27
   9  -6  -5    0.82    0.44
   9  -6  -4   -0.05    0.25
   9   6  -4    0.17    0.34
   9  -6  -4   -0.06    0.35
  -9  -6   4    0.21    0.32
  -9   6   4    0.31    0.42
  -9  -6   3    0.36    0.31
   9   6  -3    0.08    0.32
   9  -6  -3   -0.05    0.23
  -9   6   3    0.74    0.47
  -9   6   3    0.07    0.37
  -9  -6   2    2.78    0.49
  -9   6   2    2.67    0.52
   9  -6  -2    2.24    0.41
  -9   6   2    2.58    0.60
   9   6  -2    2.52    0.46
  -9  -6   1    0.31    0.29
   9   6  -1    0.16    0.31
  -9   6   1    0.74    0.39
  -9   6   1    0.51    0.46
  -9  -6   1   -0.25    0.35
   9  -6  -1   -0.02    0.26
  -9  -6   0    5.80    0.74
   9  -6   0    5.50    0.62
   9   6   0    6.05    0.60
  -9   6   0    5.46    0.74
  -9   6  -1    7.39    0.82
   9  -6   1    6.79    0.71
  -9  -6  -1    7.09    0.85
   9   6   1    7.36    0.63
  -9   6  -2    1.17    0.53
   9   6   2    1.50    0.38
   9  -6   2    1.74    0.47
  -9  -6  -2    1.63    0.57
   9  -6   3    2.63    0.54
   9   6   3    2.05    0.42
  -9  -6  -3    2.37    0.70
  -9   6  -3    1.29    0.56
   9   6   4    1.65    0.40
  -9   6  -4    0.02    0.47
   9  -6   4    1.03    0.42
  -9  -6  -4    1.54    0.59
   9   6   5    0.02    0.28
   9  -6   5    0.53    0.43
  -9  -6  -5    0.00    0.44
  -9   6  -5   -0.43    0.45
   9  -6   6    0.35    0.39
  -9   6  -6    0.53    0.56
  -9   7   5    0.59    0.52
   9  -7  -5    0.62    0.30
  -9  -7   5    1.09    0.40
   9   7  -5    0.42    0.45
   9  -7  -5   -0.48    0.41
  -9   7   4   -0.51    0.43
   9  -7  -4   -0.02    0.29
  -9   7   4    1.26    0.61
   9   7  -4   -0.27    0.39
  -9  -7   4    0.18    0.33
   9  -7  -3    0.85    0.36
  -9   7   3    0.38    0.48
  -9   7   3    0.86    0.46
  -9  -7   3    0.15    0.31
   9   7  -3    0.51    0.40
   9  -7  -2    2.72    0.50
  -9  -7   2    3.47    0.57
   9   7  -2    3.27    0.51
  -9   7   2    3.30    0.68
  -9   7   1    1.59    0.56
   9  -7  -1    1.96    0.46
  -9  -7   1    1.89    0.50
   9  -7   0    0.85    0.39
   9   7   0    0.66    0.34
  -9  -7   0    1.64    0.52
  -9   7   0    1.41    0.56
  -9  -7  -1    3.76    0.73
   9   7   1    3.31    0.48
   9  -7   1    2.28    0.53
  -9   7  -1    2.78    0.64
   9  -7   2   -0.15    0.37
  -9   7  -2    0.96    0.53
  -9  -7  -2    0.72    0.57
   9   7   2    0.46    0.31
   9  -7   3    1.20    0.48
  -9   7  -3    1.77    0.62
  -9  -7  -3    3.26    0.74
  -9  -7  -4    0.74    0.53
   9  -7   4    0.40    0.44
  -9   7  -4   -0.65    0.45
   9  -7   5   -0.18    0.40
   9   8  -3    0.23    0.43
  -9  -8   3    0.56    0.38
  -9  -8   2   -0.05    0.32
  -9   8   1    1.38    0.58
  -9   8   0   -0.30    0.45
  -9  -8  -2    0.92    0.53
  10   0 -10    3.46    0.53
  10   0  -9    0.05    0.30
 -10   0   8    1.71    0.42
  10   0  -8    1.25    0.37
  10   0  -7   -0.01    0.26
 -10   0   7    0.30    0.29
 -10   0   6   10.38    0.73
 -10   0   6   11.57    0.71
  10   0  -6   11.24    0.71
 -10   0   5   -0.21    0.26
  10   0  -5   -0.29    0.25
 -10   0   5   -0.23    0.23
  10   0  -4  318.38    9.68
 -10   0   4  332.06    9.98
 -10   0   4  340.01    9.55
 -10   0   3   -0.04    0.19
  10   0  -3    0.04    0.23
 -10   0   3    0.17    0.24
 -10   0   2  184.55    5.57
 -10   0   2  184.43    5.31
  10   0  -2  167.50    5.34
  10   0  -1   -0.14    0.17
  10   0  -1   -0.16    0.12
 -10   0   1   -0.25    0.20
 -10   0   0    9.43    0.62
  10   0   0    8.78    0.49
  10   0   0    9.07    0.51
 -10   0  -1    0.46    0.26
 -10   0  -1   -0.13    0.23
  10   0   1    0.21    0.15
  10   0   1   -0.04    0.16
 -10   0  -2    3.62    0.43
  10   0   2    3.44    0.32
 -10   0  -2    3.41    0.43
  10   0   2    3.73    0.35
  10   0   3    0.14    0.18
 -10   0  -3   -0.40    0.21
 -10   0  -3    0.10    0.34
  10   0   4   37.48    1.40
 -10   0  -4   35.52    1.54
 -10   0  -4   34.15    1.47
 -10   0  -5    0.33    0.36
  10   0   5   -0.02    0.21
 -10   0  -5   -0.06    0.37
 -10   0  -6   17.82    1.11
  10   0   6   16.34    0.91
 -10   0  -6   16.85    1.03
 -10   0  -7    0.68    0.48
  10   0   7    0.05    0.24
 -10   0  -8    1.03    0.54
  10   0   8    0.09    0.28
 -10   0  -9   -0.25    0.43
  10   0   9   -0.02    0.31
  10   1 -10    1.66    0.43
  10  -1 -10    2.29    0.44
 -10   1   9    0.29    0.31
  10   1  -9   -0.32    0.27
  10  -1  -9    0.28    0.28
  10   1  -8    1.98    0.41
 -10  -1   8    2.26    0.47
 -10   1   8    2.81    0.48
  10  -1  -8    2.64    0.42
 -10  -1   7   17.18    0.94
  10  -1  -7   15.62    0.86
 -10  -1   7   15.84    0.91
  10   1  -7   15.76    0.90
 -10   1   7   15.66    0.97
  10  -1  -6   -0.03    0.22
 -10  -1   6    0.27    0.29
 -10  -1   6    0.49    0.30
 -10   1   6   -0.10    0.29
  10   1  -6   -0.01    0.27
 -10  -1   5  102.26    3.21
 -10  -1   5   96.58    3.30
  10  -1  -5   97.02    3.19
  10   1  -5   96.72    3.19
 -10   1   5  103.13    3.39
 -10  -1   4   11.60    0.73
 -10  -1   4   11.63    0.70
 -10   1   4   11.32    0.75
  10  -1  -4   11.48    0.69
 -10   1   4   12.02    0.64
  10   1  -4   12.04    0.71
 -10   1   3   32.47    1.20
  10   1  -3   32.84    1.25
 -10   1   3   32.04    1.35
 -10  -1   3   33.40    1.36
  10  -1  -3   32.03    1.25
 -10  -1   3   31.61    1.27
  10  -1  -2   65.71    2.14
 -10   1   2   64.40    2.27
  10  -1  -2   63.43    2.02
 -10  -1   2   63.46    2.14
  10   1  -2   63.52    2.12
 -10  -1   2   64.42    2.25
  10  -1  -1    2.87    0.33
  10   1  -1    2.41    0.31
 -10  -1   1    2.16    0.35
  10   1  -1    2.64    0.31
 -10   1   1    3.33    0.33
  10  -1  -1    2.62    0.25
 -10   1   1    3.21    0.41
  10  -1   0    3.24    0.29
  10   1   0    3.30    0.34
  10  -1   0    3.17    0.33
 -10  -1   0    2.88    0.40
 -10   1   0    3.42    0.35
  10   1   0    3.42    0.32
 -10   1   0    2.89    0.39
  10  -1   1   25.54    1.00
 -10  -1  -1   27.00    1.18
 -10   1  -1   27.90    1.16
  10   1   1   27.32    1.07
  10   1   1   26.27    0.97
 -10   1  -1   27.82    1.10
  10  -1   1   25.65    1.02
 -10   1  -2    2.18    0.40
  10  -1   2    2.10    0.28
  10   1   2    1.60    0.27
  10   1   2    2.26    0.25
 -10  -1  -2    1.83    0.38
 -10  -1  -2    2.09    0.33
 -10   1  -2    1.96    0.34
  10  -1   2    2.11    0.29
  10  -1   3   21.88    0.91
 -10  -1  -3   21.48    0.98
  10   1   3   22.14    0.96
  10  -1   3   20.35    0.90
 -10   1  -3   21.24    1.04
 -10   1  -3   20.97    1.02
 -10  -1  -3   20.26    1.10
 -10   1  -4    0.37    0.42
  10   1   4    0.28    0.22
 -10   1  -4    0.17    0.28
 -10  -1  -4    0.24    0.35
 -10  -1  -4   -0.13    0.31
  10  -1   4    0.18    0.20
 -10  -1  -5    2.65    0.56
  10  -1   5    2.41    0.36
 -10  -1  -5    2.36    0.48
  10   1   5    1.75    0.34
 -10   1  -5    2.37    0.47
 -10   1  -5    2.93    0.56
 -10  -1  -6   13.46    1.02
  10   1   6   11.65    0.78
 -10  -1  -6   12.03    0.88
 -10   1  -6   10.89    0.89
  10  -1   6   12.27    0.75
 -10  -1  -7    0.63    0.49
 -10  -1  -7    0.61    0.43
  10   1   7    0.28    0.30
 -10   1  -7    0.21    0.48
  10  -1   7    0.41    0.27
  10  -1   8    4.77    0.57
 -10  -1  -8    6.04    0.78
 -10   1  -8    5.65    0.74
  10   1   8    5.17    0.60
 -10   1  -9   -0.04    0.49
  10   1   9    0.04    0.31
  10  -1   9    0.74    0.34
 -10  -1  -9    1.70    0.55
 -10   2  10    1.53    0.48
 -10  -2  10    0.03    0.42
 -10  -2   9    0.10    0.37
 -10   2   9    0.00    0.33
  10   2  -9   -0.12    0.31
  10  -2  -9    0.46    0.29
 -10   2   8    3.38    0.60
  10   2  -8    3.98    0.52
  10  -2  -8    3.24    0.46
 -10  -2   8    3.13    0.55
 -10  -2   7   10.85    0.80
  10   2  -7   10.26    0.75
  10  -2  -7   11.34    0.74
 -10   2   7   13.03    0.92
  10   2  -6    1.07    0.36
 -10  -2   6    0.40    0.33
 -10   2   6    1.16    0.41
 -10  -2   6    1.36    0.34
  10  -2  -6    0.81    0.29
 -10  -2   5    1.18    0.35
  10  -2  -5    0.84    0.29
  10   2  -5    1.01    0.35
 -10  -2   5    1.59    0.34
 -10   2   5    1.04    0.38
  10  -2  -4    1.58    0.32
  10   2  -4    1.19    0.34
 -10  -2   4    1.17    0.33
 -10   2   4    1.50    0.36
 -10  -2   4    1.27    0.33
 -10   2   3   10.09    0.71
 -10  -2   3   10.25    0.67
 -10  -2   3   10.74    0.68
  10   2  -3   10.60    0.65
  10  -2  -3   10.40    0.63
 -10   2   2    9.30    0.62
 -10  -2   2    9.49    0.62
 -10   2   2   11.14    0.69
 -10  -2   2    9.47    0.65
  10  -2  -2    9.72    0.60
  10   2  -2   10.07    0.67
  10   2  -1    6.80    0.51
  10  -2  -1    5.74    0.47
  10  -2  -1    6.49    0.37
 -10  -2   1    6.79    0.56
 -10   2   1    6.45    0.51
 -10   2   1    6.19    0.54
 -10  -2   1    6.98    0.52
  10  -2   0   17.04    0.69
  10   2   0   16.95    0.81
  10  -2   0   16.26    0.79
 -10   2   0   16.18    0.82
 -10   2   0   17.13    0.87
 -10  -2   0   17.44    0.92
  10   2   0   18.13    0.77
  10  -2   1    4.08    0.40
  10   2   1    4.58    0.41
  10  -2   1    4.59    0.34
  10   2   1    4.21    0.35
 -10   2  -1    3.98    0.43
 -10  -2  -1    4.06    0.49
 -10   2  -1    4.50    0.47
 -10  -2  -2    2.15    0.44
  10  -2   2    1.80    0.25
 -10   2  -2    1.97    0.35
 -10   2  -2    1.79    0.40
  10  -2   2    1.95    0.32
  10   2   2    1.84    0.30
 -10  -2  -3    3.38    0.56
  10   2   3    3.60    0.41
  10  -2   3    4.78    0.44
 -10   2  -3    4.26    0.47
 -10   2  -3    4.46    0.55
  10  -2   3    4.13    0.37
 -10  -2  -3    4.09    0.44
  10  -2   4    9.41    0.59
  10   2   4   10.26    0.67
 -10   2  -4    9.02    0.76
 -10  -2  -4    9.24    0.66
 -10  -2  -4    9.14    0.86
 -10  -2  -5    0.37    0.36
 -10   2  -5   -0.32    0.40
 -10  -2  -5    0.37    0.44
  10   2   5    0.31    0.26
  10  -2   5    0.40    0.22
 -10   2  -6    3.31    0.66
 -10  -2  -6    5.49    0.64
  10  -2   6    4.08    0.48
  10   2   6    4.63    0.54
 -10  -2  -6    5.90    0.80
  10   2   7    1.95    0.43
 -10   2  -7    1.93    0.55
 -10  -2  -7    2.15    0.66
  10  -2   7    2.00    0.41
 -10  -2  -7    2.71    0.55
 -10  -2  -8    0.36    0.43
  10  -2   8    0.07    0.25
  10   2   8    0.56    0.35
 -10  -2  -8   -0.49    0.55
 -10   2  -8    0.14    0.47
 -10  -2  -9    1.50    0.53
  10   2   9    0.81    0.41
  10   3  -9    2.88    0.51
 -10  -3   9    3.43    0.64
 -10   3   9    3.49    0.61
  10  -3  -8    0.19    0.24
 -10  -3   8    0.50    0.40
 -10   3   8   -0.37    0.32
  10   3  -8    0.03    0.32
  10  -3  -7   11.80    0.75
 -10   3   7   12.66    0.93
 -10  -3   7   12.25    0.88
  10   3  -7   10.24    0.79
  10  -3  -6    5.37    0.51
 -10  -3   6    4.43    0.56
 -10   3   6    4.43    0.59
  10   3  -6    4.10    0.54
 -10  -3   5   24.99    1.22
  10  -3  -5   25.36    1.14
  10   3  -5   26.19    1.18
 -10  -3   5   26.01    1.17
 -10   3   5   25.94    1.29
  10  -3  -4    7.47    0.57
 -10   3   4    8.58    0.72
 -10  -3   4    8.59    0.62
  10   3  -4    7.32    0.61
 -10  -3   4    8.07    0.65
  10  -3  -3    0.48    0.24
 -10  -3   3    0.11    0.25
 -10   3   3    0.14    0.35
  10   3  -3    0.20    0.29
 -10  -3   3    0.33    0.27
 -10   3   3    0.44    0.30
 -10  -3   2   12.46    0.76
  10   3  -2   13.23    0.70
 -10  -3   2   12.24    0.75
 -10   3   2   11.12    0.75
  10  -3  -2   12.47    0.70
 -10   3   2   12.65    0.80
 -10   3   1   55.49    2.02
 -10   3   1   55.46    2.09
  10  -3  -1   55.19    1.94
 -10  -3   1   55.79    2.07
  10   3  -1   52.50    1.85
 -10  -3   1   54.02    1.98
 -10   3   0    0.28    0.32
  10  -3   0    0.43    0.25
 -10  -3   0    0.47    0.32
 -10   3   0    0.47    0.31
  10   3   0    0.37    0.22
  10   3   0    0.78    0.25
  10   3   1    6.03    0.52
 -10   3  -1    5.61    0.58
  10  -3   1    5.18    0.50
 -10  -3  -1    6.28    0.64
 -10   3  -1    5.89    0.53
  10  -3   2   41.51    1.43
 -10   3  -2   41.21    1.69
 -10  -3  -2   40.33    1.80
  10  -3   2   40.98    1.58
 -10   3  -2   40.25    1.56
  10  -3   3    6.15    0.57
  10   3   3    5.56    0.53
 -10   3  -3    5.29    0.64
  10  -3   3    4.62    0.41
 -10  -3  -3    5.77    0.73
  10  -3   4    6.90    0.61
 -10   3  -4    7.55    0.72
  10  -3   4    7.55    0.53
 -10  -3  -4    6.31    0.81
 -10  -3  -4    7.73    0.61
  10   3   4    7.05    0.59
  10  -3   5    0.06    0.19
  10   3   5    0.07    0.25
 -10  -3  -5   -0.04    0.32
 -10   3  -5   -0.26    0.41
 -10  -3  -5   -0.27    0.43
  10  -3   6    2.65    0.42
  10   3   6    4.15    0.51
 -10  -3  -6    4.09    0.60
 -10  -3  -6    4.11    0.76
 -10   3  -6    2.60    0.61
  10   3   7    1.69    0.42
 -10  -3  -7    2.09    0.71
 -10   3  -7    2.02    0.60
 -10  -3  -7    1.61    0.50
  10  -3   7    2.95    0.46
 -10  -3  -8    0.22    0.60
 -10  -3  -8    1.55    0.51
  10   3   8    1.89    0.47
 -10   3  -8    0.34    0.51
  10  -3   8    1.73    0.39
  10   3   9    2.01    0.48
  10   4  -8   -0.16    0.30
 -10   4   8    0.38    0.34
 -10  -4   8   -0.35    0.34
  10  -4  -8    0.59    0.27
  10   4  -7    0.33    0.34
 -10  -4   7   -0.13    0.34
 -10   4   7    0.20    0.36
  10  -4  -7   -0.08    0.21
  10  -4  -6    1.38    0.32
  10   4  -6    1.13    0.42
 -10   4   6    1.14    0.48
 -10  -4   6    0.46    0.36
  10  -4  -5   -0.08    0.19
 -10  -4   5   -0.30    0.24
 -10   4   5    0.33    0.36
  10   4  -5    0.05    0.32
 -10   4   4    6.62    0.68
  10  -4  -4    6.79    0.61
  10   4  -4    6.95    0.63
 -10  -4   4    6.25    0.62
 -10  -4   4    6.19    0.57
  10  -4  -4    6.45    0.54
 -10  -4   3   15.10    0.91
 -10   4   3   14.86    0.95
  10   4  -3   14.28    0.82
  10  -4  -3   14.17    0.79
 -10  -4   3   13.60    0.85
 -10   4   3   14.67    0.93
  10   4  -2   56.20    1.96
 -10   4   2   54.88    2.09
 -10   4   2   55.77    2.21
 -10  -4   2   56.51    2.10
 -10  -4   2   53.98    2.13
  10  -4  -2   57.17    2.03
 -10  -4   1    0.68    0.39
  10   4  -1    0.76    0.31
 -10   4   1    0.57    0.36
 -10  -4   1    0.50    0.31
  10  -4  -1    0.97    0.31
 -10   4   1    0.91    0.45
 -10   4   0   -0.06    0.35
  10   4   0   -0.06    0.22
 -10   4   0   -0.06    0.31
  10   4   0   -0.47    0.22
  10  -4   0   -0.21    0.25
 -10  -4   0   -0.21    0.29
 -10   4  -1    1.84    0.48
  10  -4   1    0.54    0.31
 -10   4  -1    1.24    0.37
  10   4   1    1.22    0.34
 -10  -4  -1    1.39    0.48
  10  -4   2    0.04    0.29
 -10  -4  -2   -0.45    0.36
 -10   4  -2   -0.36    0.38
  10   4   2   -0.04    0.23
  10   4   3   15.74    0.87
  10  -4   3   12.18    0.84
 -10  -4  -3   14.62    1.10
 -10   4  -3   12.43    0.92
 -10   4  -4   -0.13    0.40
  10  -4   4    0.25    0.32
  10  -4   4    0.50    0.22
 -10  -4  -4   -0.31    0.44
  10   4   4    0.34    0.30
 -10  -4  -5    3.69    0.79
 -10  -4  -5    2.19    0.46
  10   4   5    2.64    0.45
  10  -4   5    2.74    0.39
  10  -4   5    2.62    0.48
 -10   4  -5    2.21    0.60
 -10  -4  -6    3.34    0.79
 -10  -4  -6    2.86    0.52
  10   4   6    2.45    0.46
 -10   4  -6    2.24    0.57
  10  -4   6    2.65    0.43
 -10   4  -7   -0.36    0.48
  10  -4   7   -0.12    0.24
 -10  -4  -7    0.37    0.39
 -10  -4  -7   -0.01    0.61
  10   4   7    0.06    0.32
  10   4   8   -0.09    0.33
 -10  -4  -8    0.22    0.36
  10  -4   8    0.43    0.32
  10  -5  -7   -0.09    0.23
  10   5  -7   -0.28    0.39
 -10  -5   7    0.37    0.40
 -10   5   7   -0.53    0.40
  10   5  -6    3.76    0.59
  10  -5  -6    4.60    0.52
 -10  -5   6    4.74    0.63
 -10   5   6    5.16    0.71
  10   5  -5    0.44    0.38
  10  -5  -5    0.72    0.29
 -10   5   5    0.73    0.44
  10  -5  -5    0.67    0.39
 -10  -5   5    0.11    0.32
  10   5  -4    0.76    0.37
  10  -5  -4    0.05    0.23
  10  -5  -4    0.00    0.35
 -10  -5   4    0.36    0.29
 -10   5   4   -0.02    0.37
 -10   5   3    0.41    0.37
 -10   5   3    0.74    0.46
 -10  -5   3    0.07    0.28
  10  -5  -3    0.76    0.28
  10   5  -3   -0.05    0.30
 -10  -5   2    3.48    0.55
 -10  -5   2    2.54    0.46
 -10   5   2    3.00    0.52
 -10   5   2    2.57    0.56
  10  -5  -2    2.39    0.41
  10   5  -2    2.03    0.41
 -10   5   1   16.56    0.93
  10  -5  -1   13.77    0.85
 -10  -5   1   14.64    0.92
 -10  -5   1   14.36    1.02
  10   5  -1   14.09    0.79
 -10   5   1   15.60    1.02
 -10   5   0    4.73    0.68
  10  -5   0    2.96    0.46
 -10  -5   0    3.18    0.62
  10   5   0    3.70    0.49
 -10   5   0    3.85    0.50
 -10  -5  -1    0.68    0.46
  10   5   1    0.80    0.31
  10  -5   1    0.75    0.35
 -10   5  -1    0.60    0.44
 -10   5  -2   -0.37    0.38
 -10  -5  -2    0.56    0.45
  10  -5   2    0.33    0.33
  10   5   2    0.49    0.29
  10   5   3    6.93    0.64
  10  -5   3    6.02    0.67
 -10  -5  -3    7.60    0.90
 -10   5  -3    7.58    0.79
  10  -5   4    0.87    0.39
  10   5   4    0.29    0.31
 -10   5  -4    0.21    0.45
 -10  -5  -4    0.77    0.51
 -10  -5  -5    0.55    0.58
 -10   5  -5   -0.42    0.42
  10  -5   5    0.10    0.34
  10   5   5   -0.34    0.25
  10   5   6    0.32    0.32
 -10   5  -6    0.02    0.45
 -10  -5  -6    0.46    0.64
  10   5   7    0.22    0.35
  10   6  -6    0.02    0.40
  10  -6  -6    0.13    0.39
 -10   6   6   -0.44    0.42
 -10  -6   6    0.08    0.34
  10  -6  -6    0.28    0.28
  10   6  -5    0.29    0.41
 -10  -6   5    0.15    0.30
  10  -6  -5   -0.28    0.25
  10  -6  -5   -0.35    0.36
 -10   6   5    0.06    0.44
 -10   6   4   -0.37    0.46
 -10   6   4    0.15    0.39
 -10  -6   4   -0.12    0.26
  10  -6  -4    0.30    0.27
  10   6  -4    0.07    0.36
 -10  -6   3    1.26    0.35
  10  -6  -3    0.83    0.30
  10   6  -3    0.09    0.35
 -10   6   3    1.03    0.52
 -10   6   3    0.42    0.40
  10   6  -2    2.69    0.47
  10  -6  -2    2.10    0.41
 -10   6   2    2.02    0.51
 -10  -6   2    2.56    0.50
 -10   6   2    2.78    0.61
 -10  -6   1    0.57    0.35
 -10   6   1    1.14    0.49
 -10  -6   1    1.52    0.51
  10  -6  -1    1.26    0.38
  10   6   0    2.36    0.44
 -10   6   0    1.48    0.54
  10  -6   0    2.26    0.47
 -10  -6   0    2.61    0.61
  10   6   1    0.15    0.26
 -10   6  -1    0.32    0.48
  10  -6   1    0.21    0.32
 -10  -6  -1   -0.11    0.41
  10   6   2    1.28    0.38
 -10  -6  -2    1.48    0.60
  10  -6   2    0.74    0.40
 -10   6  -2    0.69    0.53
 -10   6  -3    0.35    0.49
  10  -6   3    0.29    0.37
 -10  -6  -3    0.26    0.50
  10   6   3    0.92    0.35
 -10   6  -4   -0.30    0.49
  10  -6   4    1.10    0.47
 -10  -6  -4    2.34    0.65
  10   6   4    0.18    0.34
 -10  -6  -5    0.95    0.61
  10  -6   5    0.12    0.39
  10   6   5    0.33    0.34
 -10   6  -5   -0.10    0.47
 -10   7   5    0.67    0.54
  10  -7  -5   -0.04    0.28
  10   7  -4    1.65    0.51
 -10   7   4    1.51    0.56
  10  -7  -4    0.78    0.36
 -10   7   4    2.29    0.63
 -10  -7   4    1.63    0.51
 -10   7   3    0.70    0.51
  10  -7  -3    0.02    0.25
 -10   7   3   -0.48    0.40
  10   7  -3    0.69    0.42
 -10  -7   3    0.40    0.37
 -10  -7   2    2.28    0.52
  10  -7  -2    2.03    0.46
  10   7  -2    1.90    0.46
 -10   7   2    2.92    0.63
 -10   7   1    1.98    0.60
 -10  -7   1    0.93    0.39
  10  -7  -1    1.34    0.41
 -10   7   0    0.90    0.52
  10  -7   0    0.20    0.36
  10   7   0    0.20    0.29
 -10  -7   0    0.92    0.49
 -10  -7  -1    1.84    0.64
  10  -7   1    1.67    0.49
 -10   7  -1    1.92    0.60
  10   7   1    1.46    0.38
  10   7   2    0.83    0.34
 -10   7  -2    1.19    0.58
  10  -7   2    0.87    0.45
 -10  -7  -2    2.14    0.64
 -10  -7  -3    0.86    0.57
 -10   7  -3    1.23    0.54
  10  -7   3    0.64    0.44
  10   7   3    0.69    0.37
  10  -7   4    0.43    0.43
  10   8  -1    0.18    0.34
  10   8   0    0.09    0.30
  11   0 -10    1.79    0.43
  11   0  -9    0.07    0.29
  11   0  -8    4.55    0.53
 -11   0   8    4.56    0.56
 -11   0   7    0.16    0.28
  11   0  -7    0.51    0.29
  11   0  -6   35.32    1.46
 -11   0   6   37.38    1.56
 -11   0   5    0.02    0.29
  11   0  -5   -0.25    0.24
 -11   0   5    0.04    0.24
 -11   0   4   42.75    1.70
 -11   0   4   43.51    1.58
  11   0  -4   41.07    1.58
  11   0  -3   -0.05    0.24
 -11   0   3    0.00    0.28
 -11   0   3   -0.53    0.22
 -11   0   2    0.05    0.25
  11   0  -2    0.42    0.17
  11   0  -2    0.03    0.21
  11   0  -1   -0.12    0.18
 -11   0   1    0.03    0.24
  11   0  -1   -0.02    0.14
  11   0   0    0.35    0.19
  11   0   0    0.59    0.19
 -11   0   0    0.27    0.25
  11   0   1    0.07    0.16
 -11   0  -1    0.01    0.24
  11   0   1    0.12    0.15
 -11   0  -2    0.32    0.29
  11   0   2    0.23    0.18
  11   0   2    0.27    0.19
 -11   0  -2    0.05    0.29
 -11   0  -3   -0.18    0.28
  11   0   3    0.20    0.19
 -11   0  -3    0.33    0.35
  11   0   4   48.22    1.74
 -11   0  -4   46.44    1.91
 -11   0  -4   46.08    1.83
 -11   0  -5   -0.15    0.37
 -11   0  -5   -0.19    0.39
  11   0   5   -0.12    0.20
 -11   0  -6    3.18    0.62
 -11   0  -6    3.81    0.63
  11   0   6    3.43    0.46
  11   0   7    0.17    0.25
 -11   0  -7   -0.89    0.41
 -11   0  -8    4.63    0.75
  11   0   8    2.86    0.48
  11  -1 -10    0.77    0.32
 -11   1   9    1.59    0.43
  11  -1  -9    1.18    0.38
  11   1  -9    1.49    0.43
 -11   1   8    0.42    0.34
  11   1  -8   -0.04    0.29
  11  -1  -8    0.31    0.28
 -11   1   7    4.00    0.57
 -11  -1   7    4.11    0.52
  11  -1  -7    3.93    0.47
  11   1  -7    3.27    0.47
 -11  -1   7    3.80    0.50
 -11   1   6    2.34    0.46
  11   1  -6    2.19    0.41
 -11  -1   6    2.01    0.41
 -11  -1   6    2.40    0.40
  11  -1  -6    1.76    0.35
  11   1  -5    1.32    0.35
 -11   1   5    0.44    0.32
  11  -1  -5    0.80    0.29
 -11  -1   5    0.95    0.33
 -11  -1   5    1.24    0.36
  11  -1  -4   -0.19    0.22
 -11   1   4    0.43    0.30
 -11  -1   4   -0.38    0.25
  11   1  -4    0.08    0.28
 -11  -1   4    0.00    0.27
  11   1  -3   43.15    1.62
  11  -1  -3   42.49    1.61
 -11   1   3   44.76    1.74
 -11  -1   3   43.58    1.73
  11  -1  -3   45.63    1.51
 -11  -1   3   45.36    1.64
  11  -1  -2    1.32    0.23
 -11  -1   2    1.97    0.33
 -11  -1   2    1.28    0.35
  11  -1  -2    1.81    0.32
 -11   1   2    1.89    0.39
  11   1  -2    1.67    0.33
  11   1  -1   -0.06    0.14
  11  -1  -1   -0.15    0.13
  11   1  -1   -0.03    0.20
 -11   1   1   -0.06    0.23
 -11  -1   1   -0.11    0.22
  11  -1  -1   -0.11    0.18
  11  -1   0    3.74    0.37
 -11  -1   0    3.46    0.45
  11   1   0    3.48    0.36
  11   1   0    3.98    0.35
 -11   1   0    4.22    0.46
  11  -1   0    4.08    0.34
  11   1   1    8.06    0.53
 -11  -1  -1    7.88    0.63
  11  -1   1    8.28    0.49
  11  -1   1    8.57    0.51
 -11   1  -1    9.39    0.61
 -11   1  -1    8.44    0.62
  11   1   1    8.43    0.48
  11  -1   2    4.96    0.42
 -11   1  -2    5.82    0.55
  11  -1   2    4.00    0.38
 -11   1  -2    4.38    0.48
  11   1   2    4.44    0.42
 -11  -1  -2    4.05    0.51
 -11  -1  -3   12.29    0.76
 -11   1  -3   13.15    0.81
  11  -1   3   14.07    0.71
 -11   1  -3   15.28    0.86
  11   1   3   13.56    0.75
 -11  -1  -3   14.31    0.91
 -11   1  -4    2.33    0.50
  11   1   4    2.38    0.36
 -11   1  -4    2.06    0.45
  11  -1   4    1.73    0.31
 -11  -1  -4    2.52    0.52
 -11  -1  -4    2.27    0.45
 -11   1  -5    1.25    0.47
 -11  -1  -5    1.13    0.50
 -11  -1  -5    1.27    0.46
  11   1   5    1.22    0.31
  11  -1   5    1.30    0.31
  11  -1   6   28.15    1.31
  11   1   6   30.09    1.35
 -11  -1  -6   30.06    1.60
 -11  -1  -6   30.07    1.43
 -11   1  -6   30.39    1.47
 -11  -1  -7   -0.71    0.47
 -11   1  -7    0.07    0.47
 -11  -1  -7    0.14    0.44
  11  -1   7    0.10    0.26
  11   1   7   -0.38    0.24
 -11  -1  -8    0.91    0.50
  11  -1   8    0.47    0.29
  11   1   8    0.10    0.30
 -11   1  -8    0.26    0.48
  11   2  -9    2.69    0.50
  11  -2  -9    2.75    0.46
 -11  -2   9    3.24    0.58
 -11   2   9    2.24    0.51
  11  -2  -8    6.49    0.60
  11   2  -8    4.74    0.58
 -11   2   8    5.29    0.66
 -11  -2   8    5.99    0.68
 -11  -2   7    0.36    0.32
 -11   2   7    0.54    0.36
  11  -2  -7    0.45    0.28
  11   2  -7    0.35    0.31
  11  -2  -6    2.08    0.36
  11   2  -6    2.01    0.40
 -11  -2   6    2.08    0.43
 -11   2   6    1.86    0.44
 -11  -2   6    2.24    0.40
  11   2  -5    8.21    0.65
 -11   2   5    8.58    0.71
 -11  -2   5    8.32    0.64
 -11  -2   5    8.31    0.66
  11  -2  -5    8.68    0.62
 -11  -2   4    0.10    0.26
 -11   2   4    0.21    0.32
  11   2  -4    0.48    0.30
 -11  -2   4    0.20    0.27
  11  -2  -4    0.49    0.26
 -11   2   3   13.66    0.85
 -11  -2   3   14.99    0.86
  11   2  -3   15.12    0.82
 -11  -2   3   15.05    0.84
  11  -2  -3   15.02    0.80
 -11  -2   2    2.15    0.41
  11   2  -2    2.15    0.36
 -11   2   2    1.69    0.40
 -11  -2   2    2.09    0.37
  11  -2  -2    2.11    0.35
  11   2  -1   60.22    1.99
 -11  -2   1   57.86    2.11
 -11   2   1   55.09    2.06
  11   2  -1   53.13    1.89
  11  -2  -1   53.50    1.94
  11  -2   0    1.75    0.23
 -11   2   0    1.47    0.36
 -11   2   0    1.55    0.34
 -11  -2   0    1.55    0.39
  11   2   0    1.56    0.29
  11   2   0    1.90    0.31
  11  -2   0    1.54    0.30
 -11   2  -1    1.31    0.37
 -11   2  -1    1.49    0.35
 -11  -2  -1    0.84    0.35
  11   2   1    0.95    0.24
  11  -2   1    0.90    0.27
  11   2   1    1.26    0.26
  11  -2   1    1.45    0.23
  11   2   2    0.15    0.19
 -11   2  -2    0.17    0.33
  11  -2   2    0.21    0.16
 -11  -2  -2   -0.11    0.30
  11  -2   2   -0.20    0.19
 -11   2  -2   -0.04    0.24
  11   2   3    2.29    0.37
 -11   2  -3    2.17    0.50
  11  -2   3    2.41    0.37
 -11   2  -3    2.39    0.42
  11  -2   3    2.04    0.30
 -11  -2  -3    2.56    0.52
 -11   2  -4    1.38    0.49
  11   2   4    1.46    0.35
 -11  -2  -4    2.07    0.56
 -11  -2  -4    2.46    0.41
  11  -2   4    1.81    0.31
 -11  -2  -5   -0.01    0.33
  11  -2   5    0.29    0.23
  11   2   5    0.02    0.25
 -11   2  -5   -0.74    0.49
 -11  -2  -5   -0.26    0.42
  11  -2   6   -0.33    0.21
 -11  -2  -6    0.07    0.50
 -11  -2  -6    0.01    0.38
 -11   2  -6   -0.45    0.47
  11   2   6   -0.28    0.25
 -11  -2  -7    3.35    0.78
 -11  -2  -7    3.13    0.59
  11   2   7    3.34    0.53
 -11   2  -7    2.81    0.63
  11  -2   7    2.50    0.45
 -11  -2  -8   -0.36    0.57
 -11   2  -8    0.22    0.48
  11   2   8    0.20    0.31
  11  -2   8    0.45    0.30
 -11  -2  -8    0.50    0.44
 -11  -3   9    1.24    0.52
  11  -3  -9    1.85    0.40
  11  -3  -8    1.95    0.40
 -11   3   8    2.85    0.54
 -11  -3   8    1.90    0.52
  11   3  -8    2.59    0.48
 -11   3   7    5.45    0.68
  11  -3  -7    5.22    0.55
 -11  -3   7    5.21    0.65
  11   3  -7    6.08    0.63
 -11  -3   6   -0.16    0.28
  11   3  -6    0.11    0.33
 -11   3   6   -0.20    0.31
  11  -3  -6    0.43    0.27
  11  -3  -5    2.41    0.38
 -11   3   5    1.97    0.49
 -11  -3   5    2.07    0.44
  11   3  -5    1.93    0.43
 -11  -3   5    2.25    0.40
 -11  -3   4    1.60    0.38
  11   3  -4    1.33    0.37
  11  -3  -4    1.12    0.31
 -11   3   4    1.01    0.36
 -11  -3   4    0.91    0.34
  11   3  -3   21.75    1.03
 -11  -3   3   21.09    1.09
 -11   3   3   22.97    1.17
 -11  -3   3   22.88    1.12
  11  -3  -3   22.09    1.03
 -11   3   2    5.08    0.56
 -11  -3   2    4.93    0.54
 -11  -3   2    5.49    0.54
  11   3  -2    4.80    0.48
 -11   3   2    5.59    0.58
  11  -3  -2    4.72    0.48
  11  -3  -1   10.39    0.66
 -11  -3   1   10.01    0.69
 -11   3   1    9.67    0.71
  11   3  -1   10.65    0.63
 -11   3   1    9.69    0.73
 -11  -3   1   10.28    0.76
  11   3   0    0.75    0.27
 -11   3   0    0.83    0.36
 -11   3   0    0.59    0.33
  11  -3   0    0.86    0.31
 -11  -3   0    0.96    0.39
  11   3   0    0.98    0.28
 -11   3  -1    2.86    0.43
 -11   3  -1    3.31    0.50
  11   3   1    3.32    0.42
  11  -3   1    2.70    0.41
 -11  -3  -1    2.70    0.53
  11  -3   2    7.04    0.59
 -11  -3  -2    6.49    0.73
  11  -3   2    7.04    0.46
 -11   3  -2    7.25    0.62
  11   3   2    8.13    0.61
 -11   3  -2    8.60    0.68
  11  -3   3   -0.01    0.26
 -11   3  -3   -0.06    0.39
  11   3   3   -0.19    0.22
 -11  -3  -3   -0.20    0.41
  11  -3   3    0.11    0.16
 -11  -3  -4    0.90    0.51
  11  -3   4    1.14    0.29
  11   3   4    1.25    0.35
 -11   3  -4   -0.22    0.46
  11  -3   4    1.06    0.36
  11   3   5    0.72    0.33
 -11   3  -5   -0.03    0.47
 -11  -3  -5    0.80    0.56
  11  -3   5    0.79    0.28
 -11   3  -6    1.06    0.55
 -11  -3  -6    2.88    0.53
  11   3   6    2.71    0.46
 -11  -3  -6    2.89    0.72
  11  -3   6    1.74    0.37
 -11  -3  -7    1.05    0.47
  11   3   7    1.16    0.38
  11  -3   7    1.08    0.34
 -11   3  -7    0.73    0.56
 -11  -3  -7    1.06    0.65
 -11  -3  -8    1.12    0.72
 -11   3  -8    0.06    0.50
  11  -3   8    0.15    0.31
  11   3   8    0.52    0.37
 -11  -3  -8    0.77    0.45
  11  -4  -8    0.17    0.24
 -11  -4   8   -0.36    0.34
  11   4  -8    0.04    0.35
 -11   4   8   -0.08    0.37
  11   4  -7    0.11    0.37
  11  -4  -7    0.12    0.24
 -11   4   7    0.65    0.35
 -11  -4   7   -0.27    0.34
 -11  -4   6    9.54    0.79
  11   4  -6    8.56    0.76
 -11   4   6    8.90    0.85
  11  -4  -6    9.12    0.67
 -11  -4   5   -0.19    0.28
 -11   4   5    0.23    0.39
  11   4  -5    0.07    0.33
  11  -4  -5    0.41    0.26
 -11  -4   4    0.81    0.35
  11  -4  -4    0.91    0.29
  11   4  -4    0.67    0.36
 -11  -4   4    0.86    0.34
 -11   4   4    1.31    0.43
  11   4  -3   -0.10    0.29
  11  -4  -3    0.04    0.21
 -11  -4   3    0.53    0.32
 -11   4   3    0.15    0.34
 -11   4   3    0.22    0.38
 -11  -4   3    0.02    0.27
 -11  -4   2   -0.07    0.31
 -11   4   2   -0.19    0.35
 -11  -4   2    0.25    0.30
  11   4  -2    0.09    0.28
  11  -4  -2    0.11    0.25
 -11   4   2    0.06    0.34
  11  -4  -1    2.08    0.38
  11   4  -1    2.14    0.38
 -11  -4   1    1.58    0.45
 -11  -4   1    1.53    0.39
 -11   4   1    1.64    0.47
 -11   4   1    1.65    0.42
 -11  -4   0    1.17    0.43
 -11   4   0    1.61    0.49
  11  -4   0    1.75    0.37
  11   4   0    1.21    0.34
 -11   4   0    1.03    0.38
 -11  -4  -1    2.54    0.57
  11   4   1    1.55    0.36
  11  -4   1    1.77    0.38
 -11   4  -1    1.56    0.40
 -11   4  -1    1.17    0.44
 -11  -4  -2    6.44    0.79
  11   4   2    4.53    0.52
 -11   4  -2    5.06    0.66
  11  -4   2    5.32    0.58
 -11  -4  -3    7.25    0.86
 -11   4  -3    5.35    0.70
  11  -4   3    6.45    0.65
  11   4   3    7.60    0.64
 -11   4  -4    4.90    0.69
 -11  -4  -4    4.16    0.77
  11   4   4    5.94    0.61
  11  -4   4    5.20    0.62
 -11  -4  -5    3.99    0.81
 -11   4  -5    3.75    0.67
  11  -4   5    4.52    0.48
  11   4   5    4.09    0.54
  11   4   6   -0.45    0.26
  11  -4   6    0.09    0.24
 -11   4  -6   -0.12    0.47
 -11  -4  -6    1.50    0.68
 -11   4  -7    0.77    0.53
 -11  -4  -7    1.49    0.72
  11   4   7    1.56    0.47
  11  -4   7    2.00    0.42
 -11   5   7    0.31    0.46
  11   5  -7    0.21    0.42
 -11  -5   7   -0.04    0.37
  11  -5  -7    0.00    0.26
  11  -5  -6    0.56    0.30
  11   5  -6   -0.09    0.39
 -11  -5   6    0.32    0.39
 -11   5   6    0.75    0.51
  11   5  -5    0.03    0.36
 -11   5   5    0.18    0.40
  11  -5  -5    0.19    0.25
 -11  -5   5   -0.18    0.33
 -11   5   4    0.54    0.41
 -11  -5   4   -0.34    0.26
  11   5  -4   -0.02    0.32
 -11   5   4    0.38    0.43
  11  -5  -4    0.09    0.24
 -11   5   3    0.04    0.35
 -11  -5   3    0.37    0.31
  11   5  -3    0.16    0.33
 -11   5   3    0.24    0.40
  11  -5  -3    0.34    0.27
 -11  -5   2    1.03    0.46
  11  -5  -2    1.14    0.34
 -11  -5   2    1.32    0.39
 -11   5   2    1.41    0.48
  11   5  -2    1.32    0.38
 -11   5   2    2.22    0.48
 -11  -5   1    3.09    0.50
 -11   5   1    3.06    0.52
 -11  -5   1    2.77    0.58
  11   5  -1    2.70    0.42
 -11   5   1    2.45    0.57
  11  -5  -1    3.03    0.45
 -11   5   0    2.12    0.53
  11  -5   0    1.36    0.38
  11   5   0    2.15    0.42
 -11  -5   0    1.43    0.52
 -11   5   0    2.75    0.48
 -11   5  -1    0.11    0.42
  11  -5   1   -0.25    0.26
  11   5   1   -0.03    0.23
 -11  -5  -1   -0.15    0.41
  11  -5   2    0.74    0.38
 -11  -5  -2    1.67    0.56
 -11   5  -2    0.82    0.51
  11   5   2    1.44    0.36
  11   5   3    0.98    0.35
 -11  -5  -3    0.46    0.49
 -11   5  -3    0.79    0.50
  11  -5   3    1.00    0.39
  11  -5   4   -0.45    0.31
  11   5   4   -0.37    0.26
 -11  -5  -4    0.29    0.50
 -11   5  -4   -0.86    0.38
 -11  -5  -5    1.13    0.67
  11  -5   5    0.72    0.41
 -11   5  -5   -0.12    0.46
  11   5   5    0.47    0.34
 -11  -5  -6   -0.68    0.57
 -11   5  -6   -0.31    0.48
  11   5   6   -0.21    0.29
  11   5   7   -0.06    0.34
  11  -6  -6   -0.02    0.23
  11   6  -5   -0.37    0.38
 -11  -6   5    0.58    0.38
  11  -6  -5    0.32    0.30
 -11   6   5    0.30    0.47
  11   6  -4   -0.02    0.36
  11  -6  -4    0.11    0.24
 -11   6   4   -0.25    0.49
 -11   6   4    0.45    0.45
 -11  -6   4    1.06    0.41
 -11   6   3    0.68    0.44
  11  -6  -3    0.19    0.26
 -11  -6   3    0.31    0.33
  11   6  -3    0.07    0.37
 -11   6   3    0.05    0.47
 -11  -6   2    1.73    0.45
 -11   6   2    1.73    0.56
  11   6  -2    1.70    0.44
 -11   6   2    2.90    0.53
  11  -6  -2    2.16    0.42
 -11   6   1    0.84    0.50
 -11  -6   1    1.88    0.53
 -11  -6   1    0.47    0.36
  11  -6  -1    0.90    0.35
 -11   6   0    2.10    0.58
  11  -6   0    0.78    0.38
  11   6   0    1.27    0.39
 -11  -6   0    1.15    0.49
 -11   6  -1    1.08    0.52
  11   6   1    0.21    0.27
  11  -6   1    0.41    0.33
 -11  -6  -1    0.08    0.41
  11   6   2    0.08    0.25
  11  -6   2    0.08    0.34
 -11   6  -2    0.59    0.51
 -11  -6  -2   -0.66    0.43
  11   6   3    0.54    0.35
  11  -6   3   -0.81    0.30
 -11   6  -3    0.30    0.50
 -11  -6  -3    1.26    0.52
 -11   6  -4   -0.18    0.48
  11   6   4   -0.57    0.29
  11  -6   4    0.57    0.43
 -11  -6  -4   -0.13    0.47
  11  -6   5    0.75    0.45
 -11   6  -5    0.05    0.50
  11   6   5    1.07    0.41
  11   7  -4   -0.08    0.43
 -11   7   4    0.11    0.48
 -11   7   4   -0.01    0.48
  11  -7  -3    1.28    0.37
  11   7  -3   -0.04    0.40
 -11   7   3    0.91    0.52
 -11  -7   3    0.54    0.38
 -11   7   3    1.49    0.58
 -11  -7   2    0.87    0.41
  11  -7  -2    0.81    0.36
 -11   7   2    1.25    0.55
  11   7  -1   -0.08    0.31
  11  -7  -1    0.23    0.30
 -11   7   1   -0.47    0.41
  11   7   0    0.18    0.31
 -11  -7   0   -0.64    0.44
 -11   7   0    0.88    0.52
  11  -7   0   -0.35    0.32
  11   7   1    0.41    0.34
 -11   7  -1    0.31    0.47
 -11  -7  -1    2.00    0.64
  11  -7   1   -0.06    0.34
 -11   7  -2   -0.19    0.47
 -11  -7  -2    0.46    0.56
  11  -7   2    0.19    0.36
  11   7   2    0.13    0.31
  11   7   3    0.76    0.38
  11  -7   3    1.08    0.49
  12   0  -9    0.10    0.31
 -12   0   8    0.02    0.27
  12   0  -8    0.33    0.29
  12   0  -7    0.24    0.26
 -12   0   7    0.15    0.28
  12   0  -6   13.62    0.80
 -12   0   6   12.03    0.85
  12   0  -5    0.18    0.26
 -12   0   5   -0.07    0.28
 -12   0   5    0.10    0.25
 -12   0   4   28.02    1.17
 -12   0   4   28.66    1.30
  12   0  -4   26.24    1.17
 -12   0   3    0.06    0.29
  12   0  -3   -0.36    0.22
 -12   0   3   -0.24    0.21
  12   0  -2   61.24    2.03
 -12   0   2   62.54    2.26
  12   0  -2   58.27    2.07
  12   0  -1   -0.06    0.15
  12   0  -1   -0.13    0.20
 -12   0   1   -0.21    0.26
  12   0   0    1.77    0.28
 -12   0   0    2.01    0.40
  12   0   0    2.24    0.31
  12   0   1    0.03    0.19
 -12   0  -1   -0.18    0.25
  12   0   1    0.27    0.19
  12   0   2    2.80    0.34
 -12   0  -2    2.46    0.45
  12   0   3   -0.03    0.18
 -12   0  -3   -0.34    0.29
 -12   0  -4    6.63    0.64
  12   0   4    6.03    0.52
 -12   0  -4    6.52    0.70
 -12   0  -5    0.19    0.38
 -12   0  -5    0.09    0.41
  12   0   5    0.03    0.20
  12   0   6    5.90    0.58
 -12   0  -6    6.13    0.75
 -12   0  -7    0.06    0.47
  12   0   7    0.08    0.24
 -12   0  -8    0.56    0.48
  12   0   8    0.28    0.29
  12   1  -9   -0.21    0.30
 -12   1   9    0.71    0.37
  12  -1  -9    0.42    0.30
  12  -1  -8    5.16    0.55
 -12   1   8    3.59    0.57
  12   1  -8    4.51    0.56
 -12  -1   7    4.70    0.55
 -12  -1   7    4.32    0.55
  12   1  -7    4.24    0.53
 -12   1   7    4.77    0.59
  12  -1  -7    3.66    0.48
 -12  -1   6    4.22    0.50
  12   1  -6    4.05    0.49
 -12   1   6    3.86    0.53
 -12  -1   6    4.66    0.53
  12  -1  -6    4.14    0.48
 -12  -1   5    0.54    0.29
  12   1  -5    0.43    0.32
 -12  -1   5    0.44    0.31
  12  -1  -5    0.22    0.23
 -12   1   5    0.20    0.28
 -12  -1   4    9.75    0.72
 -12   1   4   10.18    0.75
  12   1  -4    9.55    0.67
  12  -1  -4    9.57    0.64
 -12  -1   4    9.77    0.68
  12  -1  -3   49.31    1.80
 -12  -1   3   48.52    1.90
  12   1  -3   49.45    1.78
 -12  -1   3   47.90    1.80
 -12   1   3   51.21    1.94
 -12   1   2   13.75    0.87
  12  -1  -2   14.97    0.68
  12  -1  -2   13.83    0.76
 -12  -1   2   13.78    0.87
  12   1  -2   13.46    0.77
  12  -1  -1   20.28    0.93
  12  -1  -1   20.75    0.86
 -12   1   1   20.99    1.06
  12   1  -1   20.78    0.93
 -12  -1   1   21.64    1.08
  12   1  -1   19.55    0.91
 -12   1   0   -0.27    0.27
  12   1   0   -0.04    0.17
  12   1   0    0.06    0.21
  12  -1   0    0.10    0.17
 -12  -1   0    0.16    0.28
  12  -1   0    0.21    0.22
  12   1   1    2.33    0.33
 -12   1  -1    1.94    0.40
  12   1   1    3.06    0.33
  12  -1   1    2.20    0.32
  12  -1   1    2.58    0.30
 -12  -1  -1    2.94    0.47
  12   1   2    3.10    0.38
  12  -1   2    3.01    0.34
  12  -1   2    3.05    0.38
 -12   1  -2    3.06    0.46
 -12   1  -2    3.59    0.51
 -12  -1  -2    2.96    0.49
 -12   1  -3    0.08    0.30
  12   1   3    0.17    0.21
 -12  -1  -3   -0.29    0.31
  12  -1   3    0.09    0.19
 -12   1  -3    0.32    0.38
  12   1   4    0.16    0.21
 -12   1  -4    0.11    0.42
 -12  -1  -4    0.42    0.40
 -12   1  -4    0.26    0.37
  12  -1   4    0.07    0.21
 -12  -1  -5    0.65    0.50
 -12   1  -5    0.06    0.42
 -12  -1  -5   -0.03    0.37
  12   1   5    0.27    0.24
  12  -1   5    0.00    0.21
 -12  -1  -6    0.32    0.49
 -12   1  -6   -0.11    0.46
  12  -1   6   -0.04    0.21
 -12  -1  -6    0.16    0.42
  12   1   6    0.06    0.24
  12   1   7    2.67    0.49
  12  -1   7    3.07    0.48
 -12   1  -7    3.21    0.66
 -12  -1  -7    3.58    0.62
 -12   1  -8    0.79    0.51
  12  -1   8    0.00    0.28
  12   1   8    0.30    0.34
 -12  -1  -8    0.56    0.48
  12  -2  -9    2.18    0.42
 -12   2   9    2.26    0.55
 -12  -2   9    2.38    0.55
  12  -2  -8    0.17    0.27
  12   2  -8    0.01    0.30
 -12   2   8    0.44    0.34
 -12  -2   8    0.40    0.38
  12  -2  -7    1.52    0.34
 -12  -2   7    0.97    0.37
 -12   2   7    1.05    0.38
  12   2  -7    1.19    0.37
 -12   2   6    0.16    0.30
 -12  -2   6    0.05    0.27
  12   2  -6   -0.27    0.28
  12  -2  -6    0.17    0.23
 -12  -2   6    0.51    0.31
  12   2  -5    0.55    0.32
 -12   2   5    0.38    0.34
 -12  -2   5    0.47    0.32
  12  -2  -5    0.19    0.24
 -12  -2   5    0.48    0.31
  12   2  -4    0.65    0.32
 -12   2   4    1.21    0.39
  12  -2  -4    0.85    0.29
 -12  -2   4    0.73    0.32
 -12  -2   4    0.80    0.34
  12   2  -3   29.68    1.24
 -12  -2   3   30.69    1.35
 -12   2   3   26.81    1.33
 -12  -2   3   30.90    1.30
  12  -2  -3   28.06    1.24
 -12  -2   2   17.78    0.99
  12  -2  -2   16.52    0.88
 -12   2   2   16.66    0.97
  12   2  -2   17.44    0.87
 -12  -2   2   15.67    0.90
  12   2  -1  136.16    4.22
 -12   2   1  133.57    4.40
 -12  -2   1  136.32    4.47
  12   2  -1  142.33    4.19
  12  -2  -1  127.74    4.22
  12   2   0   29.35    1.25
 -12   2   0   29.92    1.32
 -12  -2   0   27.76    1.35
  12   2   0   28.67    1.14
  12  -2   0   28.71    1.20
  12   2   1    6.19    0.51
  12  -2   1    6.04    0.52
 -12   2  -1    5.95    0.57
  12  -2   1    5.15    0.40
 -12   2  -1    5.75    0.57
 -12  -2  -1    5.22    0.61
  12   2   2    2.06    0.34
  12  -2   2    1.69    0.28
  12  -2   2    2.09    0.37
 -12  -2  -2    1.39    0.44
 -12   2  -2    1.71    0.38
 -12   2  -2    1.62    0.44
  12  -2   3    0.79    0.30
 -12   2  -3    0.53    0.44
 -12   2  -3    1.15    0.36
 -12  -2  -3    0.90    0.46
  12  -2   3    1.27    0.27
  12   2   3    1.17    0.31
  12   2   4    1.12    0.32
 -12  -2  -4    1.33    0.55
  12  -2   4    1.69    0.31
 -12   2  -4    1.12    0.52
  12  -2   5   16.60    0.90
  12   2   5   17.35    0.98
 -12   2  -5   16.32    1.10
 -12  -2  -5   19.92    1.31
 -12   2  -6    2.45    0.66
  12  -2   6    3.06    0.44
 -12  -2  -6    3.45    0.75
  12   2   6    2.03    0.45
 -12   2  -7   10.55    0.95
 -12  -2  -7   14.53    0.97
  12  -2   7   12.20    0.83
  12   2   7   10.64    0.86
 -12  -2  -7   13.85    1.22
 -12  -2  -8    0.36    0.44
 -12   2  -8   -0.93    0.44
  12  -2   8    0.37    0.29
  12  -3  -8    0.73    0.32
 -12  -3   8    1.76    0.50
  12   3  -8    1.21    0.42
 -12   3   8    2.15    0.51
 -12  -3   7    2.82    0.53
  12  -3  -7    2.98    0.45
  12   3  -7    2.62    0.49
 -12   3   7    4.20    0.59
 -12  -3   6    0.12    0.33
 -12   3   6    0.33    0.34
  12  -3  -6    0.09    0.24
  12   3  -6    0.75    0.39
 -12  -3   5    0.27    0.31
  12  -3  -5    0.07    0.22
  12   3  -5   -0.27    0.30
 -12  -3   5    0.48    0.31
 -12   3   5   -0.28    0.33
  12   3  -4    0.46    0.34
  12  -3  -4    0.74    0.28
 -12   3   4    0.38    0.38
 -12  -3   4    0.30    0.30
 -12  -3   4    0.81    0.36
 -12  -3   3   12.70    0.86
 -12  -3   3   13.75    0.84
  12   3  -3   12.70    0.78
  12  -3  -3   12.71    0.77
 -12   3   3   13.65    0.90
 -12  -3   2    8.61    0.71
 -12   3   2    7.35    0.67
 -12  -3   2    8.42    0.68
  12   3  -2    7.71    0.62
  12  -3  -2    7.51    0.59
  12   3  -1    0.80    0.30
 -12  -3   1    0.50    0.37
  12   3  -1    0.62    0.27
  12  -3  -1    0.97    0.32
 -12   3   1    0.49    0.37
 -12   3   0   15.27    0.86
 -12   3   0   15.14    0.89
  12   3   0   13.71    0.81
  12  -3   0   12.83    0.80
 -12  -3   0   13.74    0.94
  12   3   0   14.81    0.75
 -12   3  -1    3.04    0.49
 -12   3  -1    3.26    0.49
 -12  -3  -1    3.01    0.56
  12   3   1    3.07    0.43
  12  -3   1    2.60    0.43
 -12   3  -2    0.80    0.35
 -12   3  -2    0.41    0.42
 -12  -3  -2    0.60    0.44
  12  -3   2    0.46    0.29
  12   3   2    0.79    0.31
 -12   3  -3    0.34    0.44
  12  -3   3    1.13    0.35
 -12  -3  -3    0.38    0.49
  12   3   3    0.99    0.33
  12  -3   3    0.86    0.25
 -12  -3  -4   19.36    1.31
  12  -3   4   17.33    0.88
 -12   3  -4   16.02    1.06
  12   3   4   18.16    1.00
  12   3   5   -0.07    0.27
  12  -3   5    0.36    0.26
 -12   3  -5    0.40    0.50
 -12  -3  -5    0.01    0.53
  12  -3   6    0.16    0.25
  12   3   6    0.59    0.34
 -12   3  -6    0.02    0.55
 -12  -3  -6    2.11    0.71
 -12   3  -7   -0.37    0.51
  12   3   7    0.02    0.30
  12  -3   7    0.20    0.28
 -12  -3  -7    0.62    0.67
  12  -4  -8    0.70    0.28
 -12   4   7    2.57    0.57
  12  -4  -7    1.83    0.39
 -12  -4   7    1.98    0.51
  12   4  -7    1.45    0.48
 -12  -4   6    3.07    0.55
 -12   4   6    2.91    0.59
  12  -4  -6    2.25    0.41
  12   4  -6    1.51    0.49
 -12  -4   5    0.97    0.39
  12   4  -5    1.20    0.43
  12  -4  -5    0.69    0.29
 -12   4   5    0.90    0.45
 -12  -4   4    0.39    0.33
 -12  -4   4    0.04    0.30
  12  -4  -4    0.40    0.25
 -12   4   4   -0.06    0.35
  12   4  -4    0.59    0.36
  12  -4  -3    3.94    0.46
 -12  -4   3    3.11    0.51
 -12  -4   3    3.26    0.51
 -12   4   3    3.76    0.58
  12   4  -3    3.50    0.49
 -12  -4   2    8.13    0.73
  12  -4  -2    8.53    0.65
 -12  -4   2    7.55    0.69
 -12   4   2    7.91    0.70
  12   4  -2    7.47    0.62
  12   4  -1   17.40    0.89
 -12   4   1   19.78    1.09
  12  -4  -1   17.27    0.96
 -12   4   1   18.87    1.05
 -12  -4   1   19.15    1.14
  12  -4   0    7.45    0.64
 -12  -4   0    8.36    0.81
 -12   4   0    8.30    0.71
 -12   4   0    7.84    0.72
  12   4   0    7.35    0.63
  12   4   1    0.44    0.27
 -12   4  -1    0.66    0.35
 -12   4  -1    0.46    0.42
 -12  -4  -1    0.18    0.39
  12  -4   1    0.39    0.29
  12   4   2    4.11    0.51
 -12  -4  -2    4.76    0.73
 -12   4  -2    4.95    0.66
  12  -4   2    4.75    0.56
  12   4   3   -0.02    0.26
  12  -4   3    0.48    0.35
 -12  -4  -3    1.34    0.54
 -12   4  -3    0.96    0.48
  12   4   4    0.15    0.32
 -12  -4  -4    0.07    0.55
  12  -4   4    0.32    0.36
 -12   4  -4    0.41    0.45
 -12   4  -5    0.59    0.50
 -12  -4  -5    0.06    0.52
  12   4   5    0.45    0.32
 -12  -4  -6    1.29    0.66
 -12   4  -6   -0.75    0.44
  12  -4   6    0.49    0.26
  12   4   6   -0.07    0.31
  12  -4   7    1.21    0.36
  12   4   7    0.99    0.44
  12  -5  -7   -0.10    0.22
 -12  -5   6    0.29    0.39
  12  -5  -6    0.51    0.28
 -12   5   6    0.69    0.50
  12   5  -6    0.55    0.44
  12  -5  -5    0.69    0.30
  12   5  -5    1.75    0.47
 -12  -5   5    1.50    0.44
 -12   5   5    0.69    0.48
  12  -5  -4    1.03    0.32
 -12  -5   4    0.87    0.40
 -12   5   4    0.89    0.43
  12   5  -4    0.46    0.39
 -12  -5   3    0.12    0.28
  12  -5  -3    0.30    0.28
  12   5  -3    0.56    0.37
 -12   5   3    0.18    0.38
  12   5  -2    0.74    0.34
 -12  -5   2    0.06    0.36
 -12   5   2    0.09    0.41
  12  -5  -2    0.46    0.30
 -12   5   2    0.63    0.42
 -12  -5   2    0.82    0.34
 -12  -5   1   -0.40    0.33
  12  -5  -1   -0.27    0.24
 -12   5   1   -0.10    0.36
 -12   5   1    0.40    0.40
  12  -5   0    0.29    0.29
 -12  -5   0    0.53    0.46
 -12   5   0   -0.52    0.37
  12   5   0    0.33    0.28
 -12   5  -1    3.56    0.64
  12   5   1    2.95    0.47
 -12  -5  -1    3.92    0.68
  12  -5   1    2.85    0.49
 -12  -5  -2    0.54    0.44
  12   5   2   -0.23    0.24
  12  -5   2    0.39    0.35
 -12   5  -2    0.40    0.46
  12  -5   3    0.29    0.34
  12   5   3    0.36    0.31
 -12   5  -3    0.79    0.48
 -12  -5  -3    0.99    0.54
 -12  -5  -4    0.85    0.50
  12   5   4    0.36    0.34
 -12   5  -4   -0.83    0.40
  12  -5   4   -0.28    0.32
 -12   5  -5    0.40    0.51
 -12  -5  -5    0.51    0.61
  12   5   5    0.17    0.35
  12   5   6    1.10    0.44
 -12   6   5    0.69    0.50
  12  -6  -5    0.56    0.29
  12   6  -5   -0.39    0.41
  12   6  -4   -0.20    0.42
 -12   6   4    0.02    0.46
 -12  -6   4   -0.33    0.29
  12  -6  -4    0.16    0.26
 -12   6   3    1.12    0.53
  12   6  -3    0.83    0.42
 -12   6   3    1.29    0.48
  12  -6  -3    0.71    0.32
 -12  -6   3    0.65    0.38
 -12   6   2    0.36    0.51
  12  -6  -2    0.95    0.34
 -12  -6   2    0.54    0.35
 -12   6   2    0.68    0.45
 -12  -6   1    2.81    0.65
  12   6  -1    3.35    0.54
 -12   6   1    2.77    0.64
  12  -6  -1    3.13    0.52
  12  -6   0    0.55    0.38
 -12  -6   0    1.93    0.59
  12   6   0    1.27    0.39
 -12   6   0    1.25    0.55
  12   6   1    1.14    0.39
 -12   6  -1    0.51    0.51
  12  -6   1    0.58    0.39
 -12  -6  -1    1.54    0.59
  12  -6   2    0.22    0.36
 -12   6  -2   -0.11    0.49
 -12  -6  -2    1.38    0.55
  12   6   2    0.29    0.34
  12  -6   3    0.06    0.39
 -12  -6  -3   -0.75    0.43
  12   6   3   -0.02    0.30
 -12   6  -3   -0.64    0.46
  12   6   4   -0.03    0.35
 -12   6  -4    0.12    0.50
  12  -6   4    0.42    0.43
  12   6   5    0.31    0.37
  12   7  -3   -0.21    0.40
 -12   7   3    0.86    0.51
 -12  -7   2    0.90    0.41
 -12   7   2   -0.55    0.49
  12   7  -1    0.57    0.37
 -12   7   1    0.90    0.52
 -12   7   0    1.87    0.60
 -12  -7   0    1.20    0.59
  12   7   0    1.07    0.40
 -12   7  -1   -0.70    0.50
  12   7   1    0.03    0.30
 -12  -7  -1   -0.35    0.52
  12   7   2    0.15    0.35
  13   0  -8    0.42    0.28
 -13   0   8    0.88    0.37
 -13   0   7    0.30    0.33
  13   0  -7    0.22    0.26
  13   0  -6    4.26    0.50
 -13   0   6    4.48    0.57
  13   0  -5    0.11    0.25
 -13   0   5   -0.13    0.27
  13   0  -4   10.81    0.69
 -13   0   4   11.65    0.81
 -13   0   4   12.38    0.73
 -13   0   3    0.32    0.34
  13   0  -3   -0.28    0.17
  13   0  -3    0.10    0.24
  13   0  -2   15.58    0.77
  13   0  -2   15.71    0.81
 -13   0   2   14.75    0.92
  13   0  -1    0.18    0.25
  13   0  -1    0.33    0.21
 -13   0   1    0.18    0.33
 -13   0   0    8.07    0.70
  13   0   0    7.35    0.53
  13   0   0    7.64    0.52
 -13   0  -1    0.00    0.31
  13   0   1   -0.10    0.18
  13   0   1   -0.10    0.19
 -13   0  -2   -0.76    0.26
  13   0   2   -0.21    0.16
 -13   0  -3    0.25    0.36
  13   0   3    0.06    0.19
  13   0   4    3.88    0.44
 -13   0  -4    4.15    0.64
  13   0   5   -0.24    0.18
 -13   0  -5   -0.02    0.41
 -13   0  -6   14.09    0.98
  13   0   6   13.69    0.87
  13   0   7    0.10    0.26
 -13   0  -7    0.37    0.49
 -13   0  -8    1.08    0.55
 -13   1   9    5.70    0.68
  13  -1  -8    4.19    0.53
  13   1  -8    3.84    0.54
 -13   1   8    3.06    0.54
 -13   1   7    0.63    0.35
 -13  -1   7    0.63    0.34
  13   1  -7    0.21    0.26
  13  -1  -7    0.06    0.23
 -13   1   6    1.64    0.43
 -13  -1   6    1.46    0.39
  13  -1  -6    1.16    0.32
  13   1  -6    1.35    0.38
 -13  -1   6    1.45    0.37
  13  -1  -5   -0.08    0.21
 -13  -1   5    0.22    0.29
  13   1  -5    0.02    0.28
 -13  -1   5   -0.20    0.26
 -13   1   5    0.04    0.29
  13   1  -4    0.09    0.27
 -13  -1   4    0.51    0.30
 -13  -1   4    0.60    0.29
 -13   1   4    0.52    0.34
  13  -1  -4    0.76    0.29
 -13  -1   3    9.62    0.75
 -13  -1   3    8.79    0.66
  13  -1  -3    9.08    0.63
 -13   1   3    9.13    0.74
  13   1  -3    9.58    0.66
 -13  -1   2   47.67    1.89
  13   1  -2   47.45    1.71
  13   1  -2   44.23    1.69
 -13   1   2   46.55    1.88
  13  -1  -2   46.32    1.73
  13   1  -1   23.22    1.04
 -13  -1   1   23.18    1.21
  13   1  -1   25.99    1.10
  13  -1  -1   25.59    1.01
  13  -1  -1   24.62    1.09
 -13   1   1   25.12    1.25
  13  -1   0   29.98    1.18
 -13   1   0   30.38    1.40
  13   1   0   31.44    1.26
  13  -1   0   30.61    1.24
 -13  -1   0   29.95    1.40
  13   1   0   28.65    1.17
  13  -1   1    0.01    0.22
  13  -1   1    0.31    0.20
 -13   1  -1   -0.47    0.29
 -13  -1  -1    0.33    0.36
  13   1   1    0.56    0.25
 -13  -1  -2    1.64    0.47
  13  -1   2    2.09    0.32
  13  -1   2    1.98    0.34
 -13   1  -2    1.04    0.40
  13   1   2    1.70    0.33
 -13   1  -3    0.04    0.33
  13   1   3    0.12    0.21
  13  -1   3    0.24    0.20
 -13  -1  -3    0.03    0.37
 -13   1  -4    0.12    0.37
  13  -1   4   -0.19    0.18
 -13   1  -4   -0.29    0.37
 -13  -1  -4   -0.59    0.37
  13   1   4    0.11    0.22
 -13   1  -5    0.47    0.47
 -13  -1  -5    0.06    0.45
  13  -1   5    0.06    0.22
  13   1   5    0.73    0.29
  13   1   6    0.11    0.26
 -13   1  -6   -0.23    0.43
  13  -1   6    0.39    0.26
 -13  -1  -6    0.24    0.51
  13  -1   7    0.71    0.31
  13   1   7    0.98    0.36
 -13   1  -7    0.17    0.50
 -13  -1  -8    0.68    0.49
 -13   1  -8    1.51    0.61
 -13   2   8    4.17    0.62
  13   2  -8    4.33    0.59
  13  -2  -8    5.74    0.61
 -13  -2   8    4.23    0.63
 -13  -2   7    0.38    0.35
  13  -2  -7    0.48    0.29
  13   2  -7    0.42    0.31
 -13   2   7    1.43    0.42
  13  -2  -6    0.18    0.26
 -13   2   6    0.99    0.38
 -13  -2   6    0.56    0.31
 -13  -2   6    0.05    0.31
  13   2  -6    0.40    0.35
 -13  -2   5    3.11    0.49
 -13  -2   5    4.30    0.55
  13  -2  -5    3.39    0.45
 -13   2   5    2.69    0.50
  13   2  -5    2.99    0.48
 -13   2   4   -0.21    0.29
  13   2  -4    0.13    0.31
  13  -2  -4    0.29    0.24
 -13  -2   4    1.04    0.37
 -13  -2   4    0.19    0.29
  13  -2  -3    6.43    0.57
 -13   2   3    4.99    0.61
  13   2  -3    4.78    0.53
 -13  -2   3    4.53    0.53
 -13  -2   3    5.51    0.61
 -13  -2   2    0.32    0.36
  13  -2  -2    0.44    0.29
  13   2  -2    0.53    0.32
 -13   2   2    0.13    0.34
  13   2  -1    1.39    0.32
 -13   2   1    1.32    0.42
  13   2  -1    1.21    0.34
 -13  -2   1    1.00    0.42
  13  -2  -1    1.00    0.32
  13   2   0    3.72    0.44
 -13   2   0    3.66    0.54
  13   2   0    3.75    0.42
 -13  -2   0    3.37    0.57
  13  -2   0    4.37    0.48
  13  -2   1    0.57    0.30
 -13  -2  -1    1.15    0.44
 -13   2  -1    0.69    0.37
  13   2   1    1.03    0.31
  13  -2   1    0.80    0.22
 -13   2  -2    0.42    0.35
 -13  -2  -2    0.13    0.38
  13  -2   2    0.56    0.22
  13   2   2    0.40    0.24
  13  -2   2    0.31    0.29
 -13  -2  -3    0.82    0.46
  13  -2   3    0.08    0.20
 -13   2  -3   -0.32    0.40
 -13   2  -3    0.64    0.37
  13   2   3    0.53    0.28
  13  -2   4    1.43    0.30
 -13   2  -4    0.52    0.47
  13   2   4    1.14    0.35
 -13  -2  -4    1.17    0.55
  13   2   5    2.48    0.46
  13  -2   5    2.84    0.41
 -13  -2  -5    3.46    0.75
 -13   2  -5    1.34    0.59
 -13   2  -6    0.14    0.51
 -13  -2  -6    0.07    0.54
  13  -2   6   -0.03    0.22
  13   2   6    0.63    0.35
 -13   2  -7    2.24    0.61
  13  -2   7    3.27    0.50
 -13  -2  -7    3.16    0.83
  13   2   7    2.13    0.50
  13  -3  -8    0.28    0.27
 -13  -3   8    0.78    0.45
  13  -3  -7    2.05    0.42
 -13  -3   7    1.96    0.51
 -13   3   7    2.72    0.53
  13   3  -7    2.24    0.50
  13  -3  -6    3.94    0.50
 -13   3   6    4.56    0.63
 -13  -3   6    4.66    0.61
  13   3  -6    3.95    0.55
  13   3  -5    0.21    0.34
  13  -3  -5    0.20    0.26
 -13  -3   5    0.39    0.32
 -13   3   5   -0.26    0.36
 -13  -3   5   -0.24    0.30
 -13  -3   4    0.13    0.29
  13  -3  -4   -0.12    0.20
 -13   3   4   -0.64    0.29
 -13  -3   4    0.17    0.30
  13   3  -4    0.19    0.33
 -13  -3   3    0.74    0.35
 -13   3   3    0.76    0.38
  13   3  -3    0.44    0.34
  13  -3  -3    0.38    0.28
 -13  -3   3    0.39    0.34
 -13  -3   2    1.12    0.41
 -13   3   2    2.24    0.50
  13  -3  -2    1.92    0.36
 -13  -3   2    2.14    0.43
  13   3  -2    1.32    0.38
 -13   3   1    4.65    0.59
  13   3  -1    5.53    0.53
  13   3  -1    4.76    0.51
 -13  -3   1    5.29    0.64
  13  -3  -1    4.81    0.52
 -13   3   0    0.33    0.36
  13  -3   0    0.25    0.29
 -13  -3   0    0.55    0.40
  13   3   0    0.01    0.21
 -13   3  -1   -0.60    0.29
  13  -3   1   -0.02    0.29
  13   3   1   -0.07    0.21
 -13  -3  -1    0.20    0.38
 -13  -3  -2    5.20    0.75
 -13   3  -2    5.58    0.65
 -13   3  -2    5.49    0.60
  13  -3   2    6.84    0.61
  13   3   2    5.18    0.55
  13  -3   3    0.53    0.35
 -13   3  -3   -0.40    0.44
  13   3   3    0.29    0.30
 -13  -3  -3    0.67    0.50
  13   3   4    2.68    0.46
 -13  -3  -4    3.20    0.72
 -13   3  -4    2.54    0.62
  13  -3   4    2.94    0.39
 -13   3  -5    1.16    0.58
 -13  -3  -5    1.71    0.67
  13   3   5    2.13    0.45
  13  -3   5    2.11    0.38
  13   3   6    0.57    0.34
 -13  -3  -6   -0.49    0.52
 -13   3  -6    0.19    0.55
  13  -3   6    0.27    0.27
  13  -3   7    3.73    0.52
 -13  -3  -7    3.92    0.89
 -13   3  -7    1.68    0.69
  13  -4  -7    0.83    0.32
 -13  -4   7    1.42    0.47
 -13   4   6    0.05    0.40
  13  -4  -6    0.26    0.26
  13   4  -6    0.29    0.42
 -13  -4   6    0.35    0.39
  13   4  -5    0.03    0.39
 -13   4   5   -0.63    0.35
  13  -4  -5    0.10    0.22
 -13  -4   5   -0.41    0.32
  13   4  -4   -0.79    0.30
 -13   4   4    0.21    0.42
  13  -4  -4    0.37    0.26
 -13  -4   4   -0.02    0.32
 -13  -4   4   -0.08    0.30
 -13  -4   3    2.08    0.48
 -13   4   3    2.20    0.49
  13   4  -3    2.04    0.42
 -13  -4   3    1.84    0.45
  13  -4  -3    1.84    0.39
  13   4  -2    0.94    0.34
 -13  -4   2    0.58    0.34
 -13   4   2    0.82    0.39
 -13  -4   2    0.75    0.39
  13  -4  -2    0.77    0.32
 -13   4   1    2.57    0.52
  13   4  -1    2.51    0.43
 -13  -4   1    1.72    0.51
  13  -4  -1    2.52    0.43
 -13   4   0    0.87    0.42
  13   4   0    1.09    0.34
  13  -4   0    0.34    0.30
 -13  -4   0    0.50    0.41
  13   4   1    1.59    0.39
 -13   4  -1    1.12    0.45
  13  -4   1    1.47    0.38
 -13  -4  -1    1.05    0.48
  13  -4   2    0.87    0.35
 -13   4  -2    0.52    0.44
  13   4   2    0.92    0.35
 -13  -4  -2    0.99    0.51
  13   4   3    0.30    0.31
  13  -4   3    0.21    0.33
 -13  -4  -3    0.29    0.47
 -13   4  -3    0.34    0.45
 -13  -4  -4    0.70    0.57
  13   4   4   -0.05    0.29
 -13   4  -4    0.17    0.50
 -13  -4  -5    0.52    0.59
  13   4   5    0.00    0.31
 -13   4  -5   -0.66    0.47
  13   4   6   -0.26    0.29
 -13  -4  -6    1.74    0.72
 -13   4  -6   -1.17    0.48
  13  -5  -6    2.64    0.44
 -13   5   5    0.77    0.49
  13  -5  -5    1.27    0.36
  13   5  -5    1.51    0.48
 -13  -5   5    1.09    0.45
  13   5  -4    0.57    0.40
  13  -5  -4    0.26    0.26
 -13  -5   4   -0.69    0.29
 -13   5   4    0.41    0.46
 -13  -5   3    0.16    0.35
  13  -5  -3   -0.12    0.23
 -13  -5   3    0.05    0.35
 -13   5   3   -0.08    0.42
  13   5  -3    0.20    0.36
 -13  -5   2    2.01    0.45
 -13  -5   2    2.02    0.53
  13   5  -2    1.88    0.43
  13  -5  -2    2.69    0.46
 -13   5   2    2.16    0.51
 -13   5   1    2.83    0.54
  13   5  -1    2.36    0.45
  13  -5  -1    2.06    0.43
 -13  -5   1    2.42    0.58
 -13   5   0    4.05    0.64
  13   5   0    3.02    0.50
 -13  -5   0    3.12    0.65
  13  -5   0    2.58    0.49
 -13   5  -1    0.18    0.45
 -13  -5  -1    0.66    0.47
  13  -5   1    0.10    0.31
  13   5   1    0.46    0.31
 -13  -5  -2    0.20    0.45
  13   5   2    0.47    0.33
 -13   5  -2   -0.23    0.46
  13  -5   2    0.75    0.39
  13   5   3   -0.03    0.28
  13  -5   3    0.25    0.37
 -13   5  -3   -0.51    0.42
 -13  -5  -3    0.71    0.46
 -13   5  -4    0.09    0.47
 -13  -5  -4   -0.17    0.42
  13  -5   4   -0.07    0.36
  13   5   4    0.13    0.34
 -13   5  -5    0.36    0.55
  13   5   5   -0.20    0.33
 -13   6   4    0.04    0.46
  13   6  -4    0.09    0.43
 -13   6   3   -0.40    0.43
  13   6  -3   -0.20    0.36
 -13  -6   3   -0.52    0.28
  13  -6  -3   -0.16    0.22
 -13   6   2    0.96    0.47
  13  -6  -2    0.11    0.25
 -13  -6   2    0.11    0.33
 -13   6   1    1.77    0.55
  13   6  -1    0.39    0.34
 -13  -6   1    1.83    0.61
  13  -6  -1    0.42    0.36
  13   6   0    0.88    0.38
  13  -6   0    0.86    0.41
 -13   6   0    0.48    0.53
 -13  -6   0    1.33    0.57
  13   6   1   -0.09    0.28
 -13  -6  -1    0.67    0.48
  13  -6   1    0.07    0.36
 -13   6  -1   -0.01    0.49
 -13  -6  -2    0.96    0.50
  13   6   2    1.52    0.44
 -13   6  -2    1.21    0.57
  13  -6   2    1.07    0.47
 -13   6  -3   -0.24    0.49
  13  -6   3    0.31    0.41
  13   6   3    0.32    0.35
  13  -6   4    0.18    0.40
 -13   7   1    0.71    0.53
 -13  -7   0    1.83    0.63
 -13   7   0    1.49    0.58
  14   0  -8    3.23    0.48
 -14   0   8    2.32    0.51
  14   0  -7    0.17    0.25
 -14   0   7    0.02    0.32
 -14   0   6    1.47    0.41
  14   0  -6    1.61    0.37
 -14   0   5    0.09    0.30
  14   0  -5    0.27    0.26
 -14   0   4   -0.03    0.27
  14   0  -4    0.18    0.25
 -14   0   3    0.46    0.34
  14   0  -3    0.03    0.23
  14   0  -3   -0.16    0.18
 -14   0   2    3.87    0.55
  14   0  -2    3.54    0.45
  14   0  -2    3.32    0.39
 -14   0   1    0.14    0.35
  14   0  -1    0.04    0.25
  14   0  -1    0.10    0.20
  14   0   0    3.93    0.42
  14   0   0    2.81    0.39
 -14   0   0    4.57    0.60
  14   0   1   -0.31    0.20
 -14   0  -1   -0.12    0.35
  14   0   2    0.83    0.27
 -14   0  -2    0.88    0.44
 -14   0  -3    0.44    0.39
  14   0   3    0.07    0.19
  14   0   4   -0.11    0.21
 -14   0  -4    0.14    0.40
  14   0   5    0.35    0.25
 -14   0  -5    0.29    0.50
  14   0   6    0.80    0.31
  14   0   7   -0.25    0.27
  14  -1  -8    0.32    0.26
 -14   1   8    0.09    0.37
  14  -1  -7    0.31    0.26
  14   1  -7    0.02    0.31
 -14  -1   7    0.11    0.30
 -14   1   7    0.44    0.34
  14   1  -6    1.82    0.44
  14  -1  -6    3.03    0.44
 -14   1   6    2.97    0.53
 -14  -1   6    2.52    0.49
 -14  -1   5    0.33    0.30
 -14   1   5    1.00    0.37
  14   1  -5    0.68    0.35
 -14  -1   5    0.77    0.38
  14  -1  -5    0.93    0.32
 -14   1   4    0.92    0.37
  14   1  -4    0.86    0.32
  14  -1  -4    0.07    0.25
 -14  -1   4    0.82    0.31
 -14  -1   4    0.75    0.36
 -14  -1   3    0.05    0.32
 -14   1   3    1.42    0.42
  14   1  -3    0.89    0.33
  14  -1  -3    0.93    0.31
 -14   1   2   28.53    1.38
  14  -1  -2   27.24    1.23
  14   1  -2   27.51    1.19
  14   1  -2   30.33    1.23
 -14  -1   2   28.89    1.39
 -14  -1   1   28.12    1.39
  14  -1  -1   29.04    1.25
 -14   1   1   28.13    1.37
  14   1  -1   31.04    1.26
  14   1  -1   27.52    1.18
  14  -1   0   26.61    1.18
 -14  -1   0   28.56    1.41
  14   1   0   27.87    1.21
 -14   1   0   27.27    1.35
  14   1   0   28.65    1.16
  14  -1   0   27.31    1.14
  14  -1   1    4.94    0.46
  14  -1   1    5.23    0.50
 -14  -1  -1    5.45    0.67
  14   1   1    5.83    0.51
 -14   1  -1    3.91    0.57
  14  -1   2    1.48    0.30
  14   1   2    1.26    0.33
 -14   1  -2    1.09    0.44
 -14  -1  -2    1.60    0.47
  14  -1   3   -0.19    0.18
  14   1   3   -0.11    0.21
 -14   1  -3   -0.85    0.30
 -14  -1  -3   -0.11    0.37
  14  -1   4    0.05    0.21
  14   1   4    0.46    0.24
 -14   1  -4   -0.11    0.38
 -14  -1  -4   -0.10    0.42
  14   1   5    0.34    0.26
 -14  -1  -5   -0.43    0.44
  14  -1   5   -0.03    0.25
  14   1   6    0.79    0.33
  14  -1   6    0.81    0.31
 -14  -1  -6    0.89    0.63
 -14   1  -7    0.83    0.52
  14  -1   7    0.86    0.34
 -14   2   7    0.79    0.40
 -14  -2   7    0.19    0.36
  14   2  -7    0.45    0.41
  14  -2  -7    0.38    0.32
  14  -2  -6    0.50    0.28
 -14  -2   6    0.34    0.37
 -14  -2   6    0.88    0.38
 -14   2   6    0.62    0.35
  14   2  -6    0.80    0.39
  14   2  -5    0.88    0.39
 -14  -2   5    0.73    0.35
 -14  -2   5    0.82    0.36
 -14   2   5    1.27    0.42
  14  -2  -5    0.81    0.31
 -14   2   4   -0.09    0.35
 -14  -2   4    0.08    0.30
 -14  -2   4   -0.29    0.27
  14   2  -4   -0.19    0.29
  14  -2  -4    0.08    0.26
  14   2  -3    0.01    0.29
  14  -2  -3    0.22    0.25
 -14  -2   3   -0.02    0.30
 -14   2   3    0.28    0.39
 -14  -2   3    0.07    0.28
  14  -2  -2    1.39    0.35
 -14   2   2    0.96    0.41
  14   2  -2    0.30    0.32
  14   2  -2    0.56    0.27
 -14  -2   2    0.44    0.36
 -14  -2   1   10.46    0.83
 -14   2   1   10.75    0.83
  14   2  -1    9.23    0.65
  14  -2  -1    9.93    0.69
  14   2  -1    9.55    0.67
 -14  -2   0   27.94    1.42
 -14   2   0   25.23    1.30
  14   2   0   29.07    1.26
  14  -2   0   26.23    1.21
 -14  -2  -1   25.11    1.40
  14  -2   1   27.10    1.22
  14   2   1   28.18    1.26
 -14   2  -1   27.03    1.34
 -14  -2  -2    7.11    0.79
  14   2   2    6.13    0.59
 -14   2  -2    7.27    0.71
  14  -2   2    6.93    0.53
  14  -2   2    7.31    0.62
 -14  -2  -3   -0.09    0.42
 -14   2  -3    0.04    0.36
  14   2   3   -0.43    0.19
  14  -2   3   -0.03    0.20
  14   2   4    1.61    0.38
 -14  -2  -4    1.54    0.60
  14  -2   4    1.08    0.30
 -14  -2  -5    0.34    0.59
  14   2   5    1.03    0.35
  14  -2   5    0.84    0.31
 -14   2  -5    1.21    0.56
  14   2   6    0.25    0.34
 -14  -2  -6    1.23    0.61
  14  -2   6    0.08    0.25
 -14   2  -6   -0.18    0.51
 -14   2  -7    3.57    0.70
 -14  -2  -7    5.00    0.94
  14  -2   7    3.53    0.53
 -14  -3   7    5.06    0.68
 -14   3   7    4.21    0.68
  14  -3  -7    5.10    0.59
  14   3  -7    4.53    0.64
 -14   3   6    0.81    0.39
  14   3  -6    1.79    0.47
  14  -3  -6    1.57    0.38
 -14  -3   6    1.60    0.50
  14  -3  -5    0.28    0.24
 -14   3   5   -0.08    0.39
  14   3  -5    0.02    0.35
 -14  -3   5    0.50    0.35
 -14  -3   5    0.41    0.35
 -14  -3   4    0.43    0.37
 -14  -3   4    0.51    0.33
  14  -3  -4    0.75    0.32
  14   3  -4    0.09    0.33
 -14   3   4    0.59    0.40
  14   3  -3   -0.10    0.31
 -14   3   3    0.27    0.37
 -14  -3   3    0.42    0.35
 -14  -3   3    0.42    0.34
  14  -3  -3    0.43    0.29
  14   3  -2   -0.16    0.29
 -14  -3   2   -0.24    0.30
  14   3  -2   -0.03    0.24
 -14   3   2    0.41    0.38
  14  -3  -2    0.32    0.27
  14   3  -1    5.84    0.57
 -14   3   1    6.42    0.69
 -14  -3   1    6.74    0.73
  14  -3  -1    6.59    0.59
  14   3  -1    6.74    0.59
  14  -3   0    0.41    0.29
  14   3   0   -0.11    0.22
 -14   3   0   -0.11    0.36
 -14  -3   0    0.00    0.37
 -14   3  -1    0.38    0.39
 -14  -3  -1    0.08    0.40
  14  -3   1    0.30    0.32
  14   3   1    0.49    0.27
  14   3   2   17.56    0.99
 -14  -3  -2   16.32    1.19
  14  -3   2   17.71    0.98
 -14   3  -2   17.96    1.06
 -14  -3  -3    2.45    0.68
  14   3   3    2.13    0.45
 -14  -3  -4    0.08    0.56
 -14   3  -4   -0.77    0.45
  14   3   4   -0.07    0.28
 -14  -3  -5    0.83    0.63
 -14   3  -5   -0.42    0.47
  14  -3   5    1.04    0.31
  14   3   5    0.47    0.34
  14   3   6    1.26    0.41
  14  -3   6    1.17    0.33
 -14  -3  -6    1.78    0.77
 -14   3  -6    1.00    0.60
 -14  -4   6    0.86    0.46
 -14   4   6    0.64    0.51
  14  -4  -6    0.39    0.29
  14   4  -6   -0.25    0.39
  14  -4  -5    0.27    0.29
  14   4  -5    0.40    0.41
 -14   4   5    0.53    0.48
 -14  -4   5    0.72    0.41
 -14   4   4    0.16    0.41
  14  -4  -4    0.25    0.26
 -14  -4   4   -0.19    0.31
  14   4  -4    0.16    0.38
 -14  -4   4    0.12    0.33
 -14  -4   3   -0.69    0.28
 -14  -4   3   -0.05    0.31
  14  -4  -3    0.43    0.29
 -14   4   3    0.28    0.37
  14   4  -3   -0.37    0.32
  14   4  -2    3.21    0.49
 -14  -4   2    3.41    0.60
 -14   4   2    2.72    0.55
  14  -4  -2    3.15    0.49
  14  -4  -1    0.12    0.27
 -14  -4   1   -0.18    0.37
 -14   4   1    0.17    0.37
  14   4  -1    0.03    0.23
  14  -4   0    0.75    0.36
 -14   4   0    0.52    0.39
  14   4   0    0.12    0.24
 -14  -4   0    0.14    0.38
  14  -4   1    0.29    0.31
 -14  -4  -1    0.33    0.40
  14   4   1    0.17    0.26
  14  -4   2   -0.09    0.29
  14   4   2    0.01    0.28
 -14  -4  -2    0.13    0.42
 -14  -4  -3    0.15    0.50
  14   4   3    0.19    0.31
 -14   4  -3   -0.01    0.44
  14  -4   3    0.16    0.34
  14   4   4    0.31    0.34
 -14   4  -4    0.22    0.48
 -14  -4  -4   -0.86    0.48
 -14  -4  -5    0.56    0.60
 -14   4  -5   -0.56    0.50
  14   4   5    0.57    0.38
 -14   5   5   -0.16    0.44
  14   5  -5    0.50    0.47
 -14  -5   4    0.03    0.35
  14   5  -4    0.83    0.44
 -14   5   4   -0.18    0.43
  14  -5  -4    0.53    0.29
  14   5  -3    0.11    0.38
 -14  -5   3    0.81    0.47
 -14  -5   3   -0.66    0.29
 -14   5   3   -0.17    0.41
  14  -5  -3   -0.15    0.23
  14  -5  -2    2.17    0.48
 -14  -5   2    2.56    0.59
 -14   5   2    2.40    0.55
 -14   5   1    1.09    0.48
 -14  -5   1    0.58    0.45
  14   5  -1    0.34    0.29
  14  -5  -1    0.65    0.37
 -14  -5   0    4.55    0.77
  14  -5   0    3.65    0.54
  14   5   0    4.23    0.58
  14   5   1    0.25    0.31
  14  -5   1    0.06    0.35
 -14  -5  -1   -0.47    0.40
 -14   5  -2    0.44    0.51
  14   5   2    0.91    0.39
  14  -5   2    1.54    0.46
 -14  -5  -2    0.32    0.47
 -14  -5  -3   -0.19    0.41
  14   5   3    0.10    0.31
  14  -5   3   -0.46    0.35
 -14   5  -3   -0.13    0.48
  14   5   4   -0.28    0.33
 -14   5  -4   -0.33    0.45
 -14   6   3    1.09    0.48
 -14  -6   1    0.97    0.48
  14   6  -1    0.29    0.32
  14  -6  -1    0.66    0.39
  14   6   0    0.34    0.35
  14  -6   0    0.52    0.40
 -14  -6   0    0.65    0.50
 -14   6  -1    2.09    0.62
 -14  -6  -1    1.98    0.59
  14   6   1    2.46    0.53
  14  -6   1    1.87    0.52
  14  -6   2    1.15    0.51
 -14   6  -2    0.62    0.54
 -15   0   8    2.80    0.54
 -15   0   7    0.04    0.31
  15   0  -7    0.08    0.24
  15   0  -6    3.74    0.49
 -15   0   6    3.61    0.55
  15   0  -5    0.28    0.29
 -15   0   5    0.15    0.32
 -15   0   4    3.91    0.58
  15   0  -4    4.23    0.49
 -15   0   3    0.09    0.32
  15   0  -3    0.26    0.26
 -15   0   2   22.75    1.25
  15   0  -2   24.20    1.06
  15   0  -2   22.86    1.09
  15   0  -1   -0.01    0.26
 -15   0   1    0.39    0.37
  15   0  -1   -0.08    0.20
  15   0   0   10.05    0.68
  15   0   0   10.98    0.68
 -15   0   0   10.20    0.86
 -15   0  -1   -0.41    0.38
  15   0   1    0.07    0.23
  15   0   2    4.80    0.49
 -15   0  -2    3.98    0.64
 -15   0  -3   -0.51    0.39
  15   0   3   -0.10    0.20
  15   0   4    0.75    0.29
 -15   0  -4    0.65    0.51
 -15   0  -5   -0.16    0.48
  15   0   5   -0.42    0.19
  15   0   6    0.79    0.34
  15   1  -7    0.90    0.39
 -15  -1   7    1.45    0.40
  15  -1  -7    0.49    0.31
 -15   1   7    0.85    0.42
  15   1  -6    1.33    0.40
  15  -1  -6    1.01    0.33
 -15  -1   6    0.99    0.40
 -15   1   6    0.69    0.36
  15  -1  -5    0.22    0.27
  15   1  -5    0.11    0.30
 -15   1   5   -0.29    0.32
 -15  -1   5    0.32    0.32
  15   1  -4    0.22    0.28
 -15  -1   4    0.39    0.32
 -15   1   4    0.49    0.34
  15  -1  -4    0.31    0.28
 -15  -1   4   -0.01    0.30
  15   1  -3    0.52    0.24
  15  -1  -3    0.64    0.31
 -15   1   3    1.05    0.41
  15   1  -3    1.25    0.34
 -15  -1   3    0.71    0.37
  15   1  -2   -0.02    0.24
 -15  -1   2    0.45    0.34
  15   1  -2   -0.19    0.20
 -15   1   2    0.48    0.39
  15  -1  -2   -0.07    0.25
 -15   1   1    0.55    0.39
  15  -1  -1    0.01    0.28
  15   1  -1    0.41    0.25
  15   1  -1    0.08    0.26
 -15  -1   1    0.36    0.37
  15  -1   0   20.74    1.05
  15  -1   0   23.26    1.02
 -15  -1   0   22.73    1.28
 -15   1   0   22.01    1.23
  15   1   0   23.18    1.09
  15  -1   1    0.28    0.28
  15  -1   1   -0.07    0.21
  15   1   1   -0.12    0.23
 -15  -1  -1    0.42    0.44
 -15   1  -1    0.62    0.44
 -15  -1  -2    1.24    0.50
  15   1   2    2.42    0.41
 -15   1  -2    1.43    0.49
  15  -1   2    1.82    0.35
  15   1   3    1.28    0.34
 -15  -1  -3    1.29    0.54
  15  -1   3    1.68    0.34
 -15   1  -3    1.99    0.53
 -15   1  -4    0.37    0.47
 -15  -1  -4    0.20    0.51
  15   1   4    0.27    0.26
  15  -1   4    0.38    0.26
 -15  -1  -5    0.63    0.56
  15  -1   5    0.09    0.24
  15   1   5    0.34    0.27
 -15  -1  -6    0.11    0.55
  15   1   6   -0.14    0.25
  15  -1   6    0.38    0.28
 -15   2   6    1.07    0.43
  15   2  -6    2.53    0.51
 -15  -2   6    2.17    0.49
  15  -2  -6    2.68    0.45
 -15  -2   6    3.61    0.56
  15   2  -5    2.73    0.49
  15  -2  -5    2.64    0.47
 -15   2   5    3.10    0.56
 -15  -2   5    2.29    0.50
 -15  -2   5    2.44    0.49
  15   2  -4    0.62    0.35
 -15  -2   4    0.46    0.36
 -15   2   4    0.19    0.38
  15  -2  -4    0.17    0.28
 -15  -2   4    0.09    0.31
  15   2  -3   -0.08    0.24
  15  -2  -3    0.22    0.28
 -15   2   3    0.10    0.37
  15   2  -3   -0.03    0.31
 -15  -2   3    0.42    0.35
 -15  -2   2    0.82    0.40
 -15   2   2    1.00    0.45
  15   2  -2    0.57    0.28
  15  -2  -2    0.79    0.33
  15   2  -2    0.70    0.33
  15   2  -1   -0.13    0.25
 -15   2   1    0.52    0.40
  15   2  -1   -0.20    0.21
 -15  -2   1   -0.37    0.30
  15  -2  -1   -0.19    0.25
  15   2   0    0.02    0.20
 -15  -2   0    0.10    0.38
  15  -2   0   -0.11    0.25
 -15   2   0   -0.15    0.38
 -15  -2  -1    6.30    0.78
  15  -2   1    5.63    0.59
 -15   2  -1    6.34    0.69
  15   2   1    6.95    0.60
 -15  -2  -2    2.89    0.62
 -15   2  -2    3.29    0.58
  15   2   2    2.07    0.41
  15  -2   3    2.19    0.37
  15   2   3    2.14    0.42
 -15   2  -3    2.30    0.54
 -15  -2  -3    1.68    0.58
  15   2   4    0.32    0.28
  15  -2   4    0.57    0.26
 -15  -2  -4    0.06    0.54
  15  -2   5    1.53    0.35
  15   2   5   -0.04    0.28
 -15  -2  -5   -0.34    0.55
 -15  -2  -6   -0.45    0.54
  15  -2   6    0.14    0.26
 -15  -3   7    3.52    0.64
 -15   3   6    0.28    0.38
  15  -3  -6    0.53    0.31
 -15  -3   6    1.81    0.50
  15   3  -6    1.12    0.46
 -15  -3   5    3.19    0.56
 -15   3   5    2.77    0.60
  15   3  -5    3.61    0.57
  15  -3  -5    3.36    0.49
 -15  -3   5    1.66    0.47
 -15  -3   4   -0.16    0.34
 -15  -3   4    0.54    0.36
  15  -3  -4   -0.05    0.27
 -15   3   4   -0.15    0.38
  15   3  -4    0.08    0.37
 -15   3   3    1.42    0.49
 -15  -3   3    0.69    0.37
  15  -3  -3    1.17    0.36
  15   3  -3    1.34    0.41
 -15  -3   3    0.98    0.41
  15   3  -2    0.20    0.35
 -15   3   2    1.09    0.46
  15  -3  -2    0.22    0.29
  15   3  -2    0.44    0.28
 -15  -3   2    0.34    0.40
 -15   3   1    3.15    0.58
  15  -3  -1    3.23    0.48
  15   3  -1    2.88    0.45
 -15  -3   1    3.86    0.62
 -15   3   0    2.31    0.53
  15  -3   0    2.77    0.46
  15   3   0    2.34    0.42
 -15  -3   0    3.10    0.59
  15  -3   1    3.75    0.54
 -15  -3  -1    3.63    0.67
  15   3   1    3.52    0.50
 -15   3  -1    3.52    0.58
 -15  -3  -2    0.92    0.53
  15  -3   2    0.77    0.34
  15   3   2    1.67    0.40
 -15  -3  -3    0.85    0.58
  15   3   3   -0.16    0.24
  15   3   4    0.78    0.36
 -15  -3  -4    0.36    0.59
  15   3   5    0.50    0.35
 -15  -3  -5    1.15    0.69
  15  -3   6    0.01    0.27
  15   4  -5    1.73    0.52
 -15  -4   5    1.03    0.44
  15  -4  -5    1.21    0.38
 -15   4   5    1.39    0.56
 -15  -4   4    0.67    0.43
 -15   4   4    0.91    0.51
 -15  -4   4    0.95    0.44
  15  -4  -4    1.22    0.37
  15   4  -4    0.72    0.45
  15  -4  -3    0.37    0.31
 -15   4   3   -0.42    0.38
 -15  -4   3    0.01    0.35
 -15  -4   3    0.14    0.38
  15   4  -3    0.12    0.35
 -15  -4   2    1.46    0.47
  15   4  -2    0.54    0.29
 -15   4   2    1.37    0.51
  15  -4  -2    0.69    0.36
 -15  -4   1   -0.12    0.37
  15   4  -1   -0.14    0.21
 -15   4   1    0.08    0.42
  15  -4  -1    0.38    0.33
 -15   4   0    3.08    0.58
  15   4   0    1.36    0.37
 -15  -4   0    1.75    0.55
  15  -4   0    1.78    0.44
 -15  -4  -1    0.83    0.47
  15   4   1    0.48    0.27
  15  -4   1    0.77    0.35
  15   4   2   -0.15    0.27
  15  -4   2    0.36    0.35
 -15  -4  -2   -0.04    0.43
  15   4   3    2.22    0.49
 -15  -4  -3    0.90    0.63
  15   4   4   -0.22    0.30
 -15  -4  -4    0.02    0.56
 -15   4  -5    0.44    0.58
  15   5  -4   -0.42    0.39
 -15   5   4    0.23    0.46
  15   5  -3    2.35    0.55
 -15   5   3    1.54    0.56
 -15  -5   3    0.90    0.48
  15  -5  -3    1.97    0.49
 -15  -5   3    1.14    0.45
  15  -5  -2    0.19    0.34
  15   5  -2    0.16    0.29
 -15   5   2   -0.81    0.39
 -15  -5   2    0.47    0.42
 -15  -5   1    0.35    0.45
  15  -5  -1    0.51    0.36
  15   5  -1    0.53    0.33
 -15   5   1    0.89    0.46
  15   5   0    0.28    0.32
  15  -5   0   -0.23    0.30
 -15  -5   0    0.94    0.47
  15   5   1    1.61    0.46
  15  -5   1    1.88    0.48
 -15  -5  -1    1.38    0.58
  15  -5   2    0.67    0.40
  15   5   2    0.06    0.31
 -15  -5  -2    0.27    0.50
  15  -5   3   -0.79    0.34
 -15  -6   1   -0.13    0.46
 -16   0   6    0.71    0.36
  16   0  -6    0.56    0.32
 -16   0   5   -0.02    0.31
  16   0  -5   -0.04    0.27
 -16   0   4    0.29    0.33
  16   0  -4    0.16    0.27
 -16   0   3   -0.47    0.31
  16   0  -3    0.09    0.27
 -16   0   2    3.17    0.57
  16   0  -2    3.84    0.48
 -16   0   1   -0.32    0.33
  16   0  -1   -0.24    0.20
  16   0  -1    0.66    0.30
  16   0   0    0.02    0.28
  16   0   0    0.16    0.24
 -16   0   0   -0.36    0.38
  16   0   1    0.08    0.24
 -16   0  -1   -0.04    0.41
  16   0   2    0.88    0.32
 -16   0  -2    0.63    0.48
 -16   0  -3    0.42    0.48
  16   0   3   -0.36    0.21
 -16   0  -4   -0.22    0.49
  16   0   4   -0.06    0.23
 -16   0  -5   -0.22    0.55
  16   0   5    0.44    0.28
 -16  -1   7    3.34    0.55
  16  -1  -6   -0.04    0.27
  16   1  -6   -0.22    0.31
 -16  -1   6    0.46    0.35
 -16   1   6    0.77    0.37
 -16   1   5    2.38    0.51
  16  -1  -5    2.25    0.45
 -16  -1   5    3.09    0.54
  16   1  -5    2.75    0.48
 -16  -1   4    3.07    0.55
  16   1  -4    1.87    0.40
  16   1  -4    2.63    0.41
 -16   1   4    2.56    0.51
  16  -1  -4    1.61    0.42
 -16   1   3   -0.52    0.34
 -16  -1   3    0.20    0.34
  16  -1  -3   -0.14    0.24
  16   1  -3    0.36    0.30
  16   1  -3    0.15    0.22
 -16   1   2    0.72    0.43
  16   1  -2    1.08    0.33
  16   1  -2    0.60    0.26
 -16  -1   2    0.42    0.36
  16  -1  -2    1.00    0.35
 -16  -1   1    0.49    0.39
  16   1  -1    0.65    0.31
 -16   1   1    0.62    0.42
  16   1  -1    0.75    0.28
  16  -1  -1    0.62    0.32
  16   1   0   10.30    0.71
  16  -1   0   10.57    0.72
 -16  -1   0    9.82    0.88
 -16   1   0   11.07    0.90
 -16  -1  -1    0.50    0.47
 -16   1  -1    1.23    0.50
  16   1   1    1.03    0.33
  16  -1   1    0.80    0.30
  16  -1   2    3.05    0.42
  16   1   2    2.52    0.44
 -16   1  -2    2.54    0.58
 -16  -1  -2    2.48    0.62
 -16  -1  -3    0.75    0.55
 -16   1  -3    0.11    0.46
  16   1   3    0.04    0.24
  16  -1   3    0.14    0.24
 -16  -1  -4    0.80    0.59
  16   1   4    0.08    0.25
  16  -1   4    0.33    0.28
  16  -1   5    0.29    0.27
 -16  -1  -5    0.46    0.61
  16   1   5    0.02    0.25
 -16  -2   6    5.71    0.67
  16   2  -6    4.77    0.64
 -16  -2   6    4.32    0.63
  16   2  -5    0.80    0.42
 -16  -2   5    0.64    0.38
 -16   2   5    0.76    0.40
 -16  -2   5    1.23    0.42
  16  -2  -5    0.57    0.35
 -16   2   4   -0.06    0.40
  16   2  -4    0.22    0.35
  16  -2  -4   -0.42    0.25
 -16  -2   4    0.07    0.38
 -16  -2   3    0.70    0.41
  16  -2  -3    0.66    0.35
 -16   2   3    0.36    0.42
  16   2  -3    0.50    0.28
  16   2  -3    0.63    0.36
  16   2  -2    0.47    0.28
 -16   2   2    0.15    0.42
 -16  -2   2    1.00    0.41
  16   2  -2    0.32    0.29
  16  -2  -2    0.15    0.29
 -16  -2   1    2.40    0.53
 -16   2   1    2.09    0.53
  16  -2  -1    1.85    0.40
  16   2  -1    1.68    0.36
 -16   2   0   -0.41    0.37
  16  -2   0    0.71    0.33
 -16  -2   0    0.97    0.45
  16   2   0    0.46    0.27
 -16  -2  -1    1.73    0.57
 -16   2  -1    1.98    0.53
  16   2   1    1.90    0.39
  16  -2   1    1.73    0.41
 -16   2  -2    6.71    0.76
  16   2   2    6.55    0.64
 -16  -2  -2    7.28    0.88
  16   2   3    6.69    0.66
 -16  -2  -3    6.89    0.94
  16  -2   4    1.27    0.34
 -16  -2  -4    0.91    0.61
  16   2   4    0.88    0.36
 -16  -2  -5    0.59    0.65
  16  -2   5    0.39    0.29
 -16  -3   6    1.17    0.48
  16   3  -5    1.23    0.49
  16  -3  -5    1.54    0.42
 -16   3   5    1.72    0.59
 -16  -3   5    1.52    0.48
 -16  -3   5    1.24    0.41
 -16  -3   4    0.11    0.35
 -16  -3   4    0.38    0.38
  16  -3  -4    0.00    0.27
  16   3  -4   -0.74    0.32
 -16   3   4    0.15    0.44
 -16   3   3    0.89    0.45
  16   3  -3   -0.02    0.35
  16   3  -3    0.31    0.27
 -16  -3   3    0.76    0.44
  16  -3  -3    0.25    0.31
 -16  -3   2   -0.10    0.34
  16  -3  -2   -0.09    0.26
  16   3  -2   -0.08    0.21
  16   3  -2    0.58    0.35
 -16   3   2   -0.08    0.41
  16  -3  -1    3.00    0.49
 -16  -3   1    3.55    0.64
 -16   3   1    3.98    0.64
  16   3  -1    4.51    0.55
  16  -3   0    0.60    0.35
 -16   3   0   -0.16    0.39
  16   3   0    0.16    0.27
 -16  -3   0    0.05    0.40
 -16  -3  -1    3.00    0.67
 -16   3  -1    2.60    0.57
  16   3   1    2.43    0.44
  16  -3   1    2.19    0.47
 -16  -3  -2    1.73    0.65
  16   3   2    1.35    0.39
 -16  -3  -3    2.43    0.74
  16   3   3    2.80    0.51
  16   3   4    2.74    0.53
 -16  -3  -4    3.26    0.85
 -16   4   4    1.09    0.55
 -16  -4   4    0.82    0.45
  16   4  -4    0.49    0.47
 -16  -4   4    0.61    0.42
 -16  -4   3    2.00    0.49
  16   4  -3    2.08    0.45
 -16   4   3    1.50    0.57
  16   4  -3    1.85    0.49
  16  -4  -3    0.81    0.38
  16   4  -2    0.73    0.30
 -16   4   2    0.16    0.47
  16  -4  -2    0.54    0.37
 -16  -4   2    0.29    0.42
 -16   4   1    0.44    0.44
  16  -4  -1   -0.35    0.31
  16   4  -1    0.19    0.26
 -16  -4   1    0.65    0.41
  16   4   0   -0.03    0.23
 -16  -4   0   -0.45    0.36
  16  -4   0    0.42    0.36
 -16   4   0   -0.10    0.41
  16   4   1   -0.34    0.20
  16  -4   1   -0.46    0.29
 -16  -4  -1   -0.10    0.41
 -16  -4  -2    0.08    0.46
  16  -4   2    0.08    0.35
  16   4   2   -0.10    0.29
 -16  -5   3    0.75    0.48
 -16  -5   2    0.53    0.47
 -16   5   2    0.37    0.44
 -16  -5   1    0.06    0.43
  16  -5   0    0.59    0.40
  16  -5   1    0.04    0.37
  16  -5   2    1.61    0.51
  17   0  -5    0.60    0.35
 -17   0   5    0.28    0.35
  17   0  -4    1.57    0.40
 -17   0   4    0.96    0.41
 -17   0   3    0.18    0.37
  17   0  -3   -0.27    0.27
 -17   0   2    3.92    0.65
  17   0  -2    3.78    0.51
 -17   0   1    0.25    0.40
  17   0  -1    0.27    0.30
  17   0   0    2.38    0.40
 -17   0   0    2.61    0.60
  17   0   1   -0.14    0.22
 -17   0  -1    0.51    0.45
  17   0   2    0.51    0.30
 -17   0  -2    0.95    0.56
  17   0   3   -0.24    0.24
 -17   0  -3    0.92    0.59
 -17   0  -4    4.79    0.80
  17   0   4    3.53    0.52
 -17   1   5    1.63    0.45
  17   1  -5    1.66    0.43
  17  -1  -5    2.00    0.45
 -17  -1   5    2.52    0.51
  17  -1  -4   -0.08    0.32
 -17   1   4    0.07    0.35
  17   1  -4    0.06    0.29
 -17  -1   4    0.18    0.35
 -17   1   3    0.36    0.44
 -17  -1   3    0.43    0.39
  17   1  -3    0.40    0.30
  17   1  -3    0.27    0.26
  17  -1  -3    0.26    0.31
 -17  -1   2    3.17    0.58
 -17   1   2    4.32    0.66
  17  -1  -2    2.93    0.50
  17   1  -2    2.77    0.42
  17   1  -2    3.13    0.46
 -17   1   1    0.48    0.45
 -17  -1   1   -0.09    0.39
  17  -1  -1    0.20    0.31
  17   1  -1    0.11    0.24
  17  -1   0    0.32    0.31
 -17  -1   0    0.60    0.48
  17   1   0    0.63    0.28
 -17   1   0    0.99    0.51
 -17  -1  -1    0.32    0.45
 -17   1  -1    0.34    0.47
  17   1   1   -0.06    0.26
  17  -1   2    2.74    0.41
 -17  -1  -2    2.10    0.64
  17   1   2    2.93    0.47
 -17   1  -2    2.66    0.64
 -17   1  -3   -0.61    0.47
  17  -1   3    0.14    0.27
  17   1   3    0.28    0.31
 -17  -1  -3   -0.55    0.48
 -17  -1  -4   -0.36    0.53
  17   1   4    0.24    0.29
  17  -1   4    0.14    0.25
 -17  -2   5    1.39    0.46
 -17  -2   5   -0.05    0.37
  17   2  -5    1.58    0.47
 -17   2   4   -0.27    0.44
 -17  -2   4   -0.02    0.34
  17  -2  -4    0.21    0.33
  17   2  -4   -0.01    0.24
  17   2  -4    0.10    0.33
 -17   2   3    0.16    0.41
 -17  -2   3    0.03    0.35
  17   2  -3   -0.05    0.25
  17   2  -3   -0.22    0.27
  17  -2  -3   -0.01    0.31
  17   2  -2    0.19    0.26
 -17  -2   2    0.44    0.36
  17  -2  -2    0.16    0.31
 -17   2   2    0.42    0.44
  17   2  -2    0.34    0.29
 -17   2   1    2.31    0.58
  17   2  -1    2.63    0.44
  17  -2  -1    2.48    0.47
 -17  -2   1    2.50    0.57
  17  -2   0   -0.02    0.29
 -17  -2   0    0.39    0.43
 -17   2   0   -0.40    0.38
  17   2   0    0.37    0.27
 -17  -2  -1    4.19    0.76
  17   2   1    3.63    0.51
 -17   2  -1    3.96    0.66
  17   2   2    1.41    0.40
 -17  -2  -2    1.46    0.60
 -17   2  -2    1.44    0.53
 -17  -2  -3    1.45    0.64
  17   2   3    1.36    0.39
 -17  -3   5    0.15    0.43
 -17  -3   5    1.22    0.50
 -17  -3   4    2.12    0.50
  17   3  -4    1.30    0.42
  17   3  -4    2.18    0.52
 -17  -3   3    2.08    0.55
  17  -3  -3    1.95    0.44
 -17   3   3    1.74    0.57
  17   3  -3    1.75    0.43
  17   3  -3    2.24    0.49
 -17  -3   2    0.81    0.44
 -17   3   2    0.85    0.50
  17   3  -2    0.03    0.25
  17  -3  -2    0.44    0.32
 -17   3   1    0.70    0.48
  17  -3  -1    1.02    0.39
 -17  -3   1    0.93    0.42
  17   3  -1    0.37    0.27
 -17   3   0    0.80    0.48
  17  -3   0    0.10    0.32
  17   3   0    0.52    0.29
 -17  -3   0    0.51    0.47
 -17   3  -1   -0.09    0.43
 -17  -3  -1    0.52    0.41
  17  -3   1    0.35    0.36
  17   3   1    0.33    0.30
  17   3   2    1.18    0.41
 -17  -3  -2    1.29    0.61
 -17  -4   3    2.84    0.65
 -17   4   2    1.97    0.58
 -17  -4   2    1.30    0.54
 -17  -4   1    0.01    0.41
 -17   4   1    1.13    0.54
  17  -4  -1    0.23    0.38
  17  -4   0    0.65    0.38
  17  -4   1    0.19    0.36
  18   0  -4    0.89    0.37
  18   0  -3   -0.24    0.30
 -18   0   3   -0.11    0.36
  18   0  -2    3.64    0.53
 -18   0   2    1.97    0.58
 -18   0   1   -0.08    0.45
 -18   0   0    2.53    0.64
 -18   0  -1   -0.43    0.44
  18   0   1   -0.13    0.24
 -18   0  -2    0.56    0.55
  18   0   2   -0.05    0.25
 -18   0  -3   -0.38    0.54
  18   0   3    0.07    0.27
  18  -1  -4    0.18    0.31
  18   1  -4    0.89    0.37
 -18  -1   3    1.47    0.48
  18   1  -3    1.42    0.41
 -18   1   3    1.72    0.57
  18  -1  -3    1.75    0.46
  18   1  -2    2.68    0.47
 -18   1   2    3.82    0.68
  18   1  -2    2.85    0.44
 -18  -1   2    2.20    0.57
  18  -1  -2    3.67    0.56
  18   1  -1    0.34    0.28
 -18   1   1    0.00    0.44
 -18  -1   1   -0.19    0.47
  18  -1  -1    0.46    0.32
 -18   1   0    1.26    0.52
  18   1   0    0.21    0.29
 -18  -1   0   -0.37    0.43
  18   1   1    0.04    0.28
 -18   1  -1    0.22    0.51
 -18  -1  -1    0.74    0.56
 -18  -1  -2    0.52    0.54
  18   1   2    0.68    0.33
 -18   1  -2    0.21    0.51
  18   1   3    0.05    0.30
 -18   1  -3    0.41    0.56
 -18  -1  -3    0.45    0.60
  18  -1   3    0.08    0.28
  18   2  -4    1.36    0.38
  18   2  -4    1.64    0.45
 -18  -2   3    0.49    0.38
  18   2  -3   -0.01    0.32
  18  -2  -3   -0.10    0.31
  18   2  -3    0.08    0.24
 -18  -2   2    0.06    0.39
 -18   2   2    0.56    0.49
  18   2  -2   -0.33    0.21
  18  -2  -2   -0.24    0.31
 -18   2   1    1.42    0.53
  18   2  -1    1.09    0.36
  18  -2  -1    1.64    0.43
 -18  -2   1    2.01    0.56
 -18  -2   0   -0.18    0.42
  18   2   0   -0.04    0.26
  18  -2   0   -0.02    0.32
 -18   2   0   -0.32    0.46
  18   2   1    0.53    0.33
 -18  -2  -1    0.26    0.54
 -18   2  -1    0.19    0.47
 -18   2  -2   -0.31    0.45
  18   2   2    0.15    0.31
  18  -3  -1    0.55    0.38
 -18   3   1   -0.04    0.44
  18   3  -1   -0.45    0.24
  18  -3   0    0.36    0.38
 -18   3   0   -0.47    0.46
 -18   3  -1    0.85    0.54
  19   0  -3    0.35    0.35
  19   0  -2    3.14    0.54
  19   0   2   -0.23    0.28
  19   1  -3    0.45    0.37
  19  -1  -2   -0.21    0.33
  19   1  -1    0.34    0.29
  19   1   0   -0.20    0.27
  19   1   1   -0.17    0.28
  19  -2  -1    0.76    0.38
   0   0   0    0.00    0.00
;
_shelx_hkl_checksum     94123
_shelx_res_file
;
TITL AX59 in P2(1)/c
CELL 0.71073  14.6313   7.0633   8.7856  90.000  93.530  90.000
ZERR    4.00   0.0039   0.0019   0.0024   0.000   0.004   0.000
LATT 1
SYMM -X, 0.5+Y, 0.5-Z
SFAC C  H  N  O
UNIT 36 48 8 4
OMIT -3 50
OMIT    -1   2   1
OMIT     0   3   3
OMIT     3   0   2
OMIT     3   0   0
OMIT    -7   6   2
OMIT    -6   2   2
OMIT    -4   1   2
OMIT     1   3   0
OMIT     6   6   0
OMIT    -2   2   4
OMIT    -4   6   3
OMIT   -10   2   5
OMIT    -5   2   1
OMIT    11   5   1
OMIT    -5   3   3
OMIT     1   5   0
OMIT    -5   4   3
OMIT    -6   6   4
OMIT     3   4   0
OMIT     0   6   0
OMIT     8   5   2
OMIT    -4   1   4
OMIT    -9   6   2
OMIT    -9   2   1
OMIT     6   6   2
OMIT     0   3   1
OMIT    -6   5   4
OMIT     1   6   4
OMIT    -5   6   4
OMIT     8   7   1
OMIT    -2   7   5
OMIT   -11   4   4
OMIT    -7   6   1
OMIT     9   6   0
OMIT    -1   5   6
OMIT    -2   0   4
OMIT    13   3   5
OMIT    -2   7   3
OMIT    -1   1   2
OMIT     9   3   3
OMIT    11   5   2
OMIT    -1   3   2
OMIT    -9   5   1
OMIT     1   6   6
OMIT     5   1   0
OMIT     9   2   2
OMIT     5   1   2
OMIT   -16   1   4
OMIT    -7   4   2
OMIT     5   0   4
L.S. 20
EQIV $1 x,1/2-y,-1/2+z
EQIV $2 1-x,-y,1-z
HTAB C8 N1
HTAB N1 O1_$1
HTAB N2 O1_$1
HTAB N2 O1_$2
ACTA
CONF
BOND $H
WPDB
BOND
FMAP 2
PLAN 5
DFIX 0.86 0.01 N2 H2A N2 H2B
WGHT    0.200000
FVAR       0.70932
MOLE 1
O1    4    0.400435    0.145271    0.554230    11.00000    0.08055    0.07871 =
         0.03162    0.00137    0.00936    0.01982
N1    3    0.325258    0.285127    0.352008    11.00000    0.08240    0.09712 =
         0.03385    0.00742    0.00978    0.02696
AFIX  43
H1    2    0.318608    0.292667    0.254254    11.00000   -1.20000
AFIX   0
N2    3    0.447600    0.098233    0.317447    11.00000    0.08575    0.08489 =
         0.03535    0.00129    0.01372    0.02514
H2A   2    0.437067    0.124884    0.222769    11.00000    0.05995
H2B   2    0.493367    0.036470    0.359549    11.00000    0.08906
C1    1    0.125274    0.407747    0.567946    11.00000    0.08977    0.19270 =
         0.06308    0.00711    0.02458    0.03091
AFIX  43
H1A   2    0.070034    0.352970    0.591173    11.00000   -1.20000
AFIX   0
C2    1    0.146721    0.587694    0.615408    11.00000    0.06818    0.24522 =
         0.05251   -0.01473    0.00026    0.06265
C3    1    0.225851    0.665611    0.575307    11.00000    0.10438    0.12317 =
         0.08412   -0.03570   -0.01855    0.03636
AFIX  43
H3    2    0.240362    0.787604    0.608485    11.00000   -1.20000
AFIX   0
C4    1    0.287349    0.569987    0.485366    11.00000    0.06854    0.10539 =
         0.06362   -0.00878   -0.00097    0.01837
C5    1    0.265166    0.390403    0.442095    11.00000    0.06819    0.09044 =
         0.04166    0.00573    0.00689    0.02446
C6    1    0.185249    0.310566    0.486969    11.00000    0.08597    0.12847 =
         0.06410    0.02141    0.02176    0.01780
AFIX  43
H6    2    0.172148    0.185527    0.460617    11.00000   -1.20000
AFIX   0
C7    1    0.082156    0.703322    0.711830    11.00000    0.10561    0.31641 =
         0.11184   -0.09096   -0.00232    0.09148
AFIX 137
H7A   2    0.080628    0.647738    0.811356    11.00000   -1.50000
H7B   2    0.021618    0.703043    0.663032    11.00000   -1.50000
H7C   2    0.104008    0.831204    0.721161    11.00000   -1.50000
AFIX   0
C8    1    0.370847    0.651708    0.448471    11.00000    0.11173    0.10127 =
         0.12940    0.00409    0.02370   -0.01680
AFIX 137
H8A   2    0.394172    0.585302    0.363763    11.00000   -1.50000
H8B   2    0.414183    0.643334    0.534802    11.00000   -1.50000
H8C   2    0.361157    0.782249    0.421672    11.00000   -1.50000
AFIX   0
C9    1    0.391752    0.174859    0.415436    11.00000    0.06518    0.05718 =
         0.03421   -0.00127    0.00937    0.00688
HKLF 4
REM  AX59 in P2(1)/c
REM R1 =  0.0995 for    1284 Fo > 4sig(Fo)  and  0.1095 for all    1556 data
REM    119 parameters refined using      2 restraints
END
WGHT      0.2000      0.0000
REM Highest difference peak  0.868,  deepest hole -0.318,  1-sigma level  0.078
Q1    1   0.1798  0.1498  0.4895  11.00000  0.05    0.87
Q2    1   0.2425  0.7742  0.5432  11.00000  0.05    0.46
Q3    1   0.1837  0.6695  0.5727  11.00000  0.05    0.37
Q4    1   0.3610  0.3637  0.3806  11.00000  0.05    0.28
Q5    1   0.1597  0.5100  0.5980  11.00000  0.05    0.28
;
_shelx_res_checksum     17014
_shelxl_version_number       20.13
data_global
_journal_date_recd_electronic     2014-12-11
_journal_date_accepted     2014-12-16
_journal_name_full     'Acta Crystallographica, Section E'
_journal_year     2015
_journal_volume     71
_journal_issue      1
_journal_page_first     o60
_journal_page_last     o61
_journal_paper_category     HO
_journal_paper_doi     10.1107/S2056989014027431
_journal_coeditor_code     SU5043
_publ_contact_author_name     'Dr. S. Selvanayagam'
_publ_contact_author_address
;   Department of Physics
    Kalasalingam University
    Krishnankoil 626 126
    India
;
_publ_contact_author_email
                          's_selvanayagam@rediffmail.com, ramalinganc@gmail.com'
_publ_contact_author_fax     91-4563-289322
_publ_contact_author_phone     91-4563-289042
_publ_section_title
;
Crystal structure of 1-(2,4-dimethylphenyl)urea
;
_publ_section_title_footnote     .
loop_
    _publ_author_name
    _publ_author_footnote
    _publ_author_address
    'L. Jayalakshmi' .
;     Department of Chemistry
      Kalasalingam University
      Krishnankoil 626 126
      India
;
    'C. Ramalingan' .
;     Department of Chemistry
      Kalasalingam University
      Krishnankoil 626 126
      India
;
    'B. Sridhar' .
;     Laboratory of X-ray Crystallography
      Indian Institute of Chemical Technology
      Hyderabad 500 067
      India
;
    'S. Selvanayagam' .
;     Department of Physics & International Research Centre
      Kalasalingam University
      Krishnankoil 626 126
      India
;
