# Supplementary material for: Crystal structure of 1-(2,4-di­methyl­phen­yl)urea
Source: Acta Crystallogr E Crystallogr Commun. 2015 Jan 1;71(Pt 1):o60–1. doi: 10.1107/S2056989014027431 (PMC4331890; doi:10.1107/S2056989014027431)
Supplement: Supplementary file 2 [file e-71-00o60-Isup2.hkl]

#
# h,k,l, Fc-squared, Fo-squared, sigma(Fo-squared), status flag
#
data_I
_shelx_title ' AX59 in P2(1)/c'
_shelx_refln_list_code          4
_shelx_F_calc_maximum      135.59
_exptl_crystal_F_000       352.00
_reflns_d_resolution_high  0.8410

loop_
 _space_group_symop_operation_xyz
 'x, y, z'
 '-x, y+1/2, -z+1/2'
 '-x, -y, -z'
 'x, -y-1/2, z-1/2'

_cell_length_a    14.6313
_cell_length_b     7.0633
_cell_length_c     8.7856
_cell_angle_alpha  90.000
_cell_angle_beta   93.530
_cell_angle_gamma  90.000

_shelx_F_squared_multiplier     1.000

loop_
 _refln_index_h
 _refln_index_k
 _refln_index_l
 _refln_F_squared_calc
 _refln_F_squared_meas
 _refln_F_squared_sigma
 _refln_observed_status
   2   0   0       1970.49       2515.86        36.93 o
   4   0   0       2960.78       2578.67        37.57 o
   5   0   0        129.14        125.88         1.95 o
   6   0   0        568.30        418.89         6.20 o
   7   0   0        242.79        263.81         3.99 o
   8   0   0         11.49          6.76         0.30 o
   9   0   0         92.15         94.02         1.60 o
  10   0   0         22.00         17.99         0.61 o
  11   0   0          1.77          0.83         0.24 o
  12   0   0          4.18          3.99         0.37 o
  13   0   0         16.59         15.17         0.65 o
  14   0   0          4.18          7.34         0.93 o
  15   0   0         23.02         20.78         0.83 o
  16   0   0          0.36         -0.04         0.33 o
  17   0   0          5.38          4.88         0.66 o
   1   1   0        896.59       1479.10        16.33 o
   2   1   0       2535.20       3353.93        34.65 o
   3   1   0        389.51        505.51         5.23 o
   4   1   0        678.93       1002.28        10.32 o
   6   1   0         61.15         24.28         0.38 o
   7   1   0         63.28        108.89         1.25 o
   8   1   0        149.23        142.06         1.72 o
   9   1   0         73.40         83.72         1.11 o
  10   1   0         15.39          6.41         0.26 o
  11   1   0         11.52          7.65         0.31 o
  12   1   0          0.01          0.08         0.17 o
  13   1   0         57.65         59.93         1.03 o
  14   1   0         41.93         55.06         1.00 o
  15   1   0         44.89         44.57         1.00 o
  16   1   0         13.98         20.77         0.78 o
  17   1   0          0.72          1.19         0.35 o
   0   2   0       1907.43       2889.09        42.07 o
   1   2   0         20.90         18.63         0.31 o
   2   2   0        146.38        196.91         2.25 o
   3   2   0        322.92        300.23         3.79 o
   4   2   0        270.94        279.46         2.97 o
   5   2   0        241.23        260.81         3.52 o
   6   2   0          4.46          4.35         0.31 o
   7   2   0        370.97        429.31         4.83 o
   8   2   0         46.64         43.75         0.67 o
   9   2   0          6.06          3.89         0.21 o
  10   2   0         41.11         33.87         0.60 o
  11   2   0          3.90          3.28         0.23 o
  12   2   0         56.96         57.43         1.11 o
  13   2   0          8.90          7.60         0.43 o
  14   2   0         39.93         53.99         1.59 o
  15   2   0          0.05         -0.07         0.27 o
  16   2   0          0.01          0.84         0.49 o
   2   3   0          0.82          1.64         0.14 o
   3   3   0        274.49        327.81         3.51 o
   4   3   0        193.13        235.90         2.77 o
   5   3   0        402.21        431.23         4.57 o
   6   3   0         22.14          7.01         0.23 o
   7   3   0        169.74        200.38         2.31 o
   8   3   0         21.78         25.85         0.50 o
   9   3   0         34.84         35.18         0.70 o
  10   3   0          0.94          0.94         0.22 o
  11   3   0          2.37          1.65         0.26 o
  12   3   0         28.22         28.41         0.73 o
  13   3   0          0.09          0.47         0.29 o
  14   3   0          0.38          0.09         0.29 o
  15   3   0          4.07          5.21         0.48 o
  16   3   0          1.32          0.35         0.34 o
   0   4   0        897.01       1394.63        20.41 o
   1   4   0        210.85        213.48         2.38 o
   2   4   0         11.93          5.76         0.23 o
   4   4   0         31.37         40.49         0.62 o
   5   4   0        164.56        189.05         2.34 o
   6   4   0        141.91        120.49         1.59 o
   7   4   0          7.77          3.85         0.27 o
   8   4   0         30.94         32.13         0.70 o
   9   4   0         25.72         18.49         0.60 o
  10   4   0          0.49         -0.32         0.21 o
  11   4   0          3.33          2.75         0.35 o
  12   4   0          9.07         15.53         0.62 o
  13   4   0          1.92          1.38         0.35 o
  14   4   0          0.20          0.70         0.32 o
  15   4   0          2.18          3.98         0.63 o
   2   5   0         27.92         27.74         0.58 o
   3   5   0         31.24         34.78         0.67 o
   4   5   0         13.88         33.94         0.67 o
   5   5   0          6.90          5.02         0.33 o
   6   5   0          0.29          0.01         0.22 o
   7   5   0         43.17         52.44         0.99 o
   8   5   0         33.16         44.91         0.91 o
   9   5   0          0.69          0.40         0.29 o
  10   5   0          7.59          7.30         0.49 o
  11   5   0          6.42          4.08         0.43 o
  12   5   0          0.37          0.32         0.39 o
  13   5   0          4.13          6.31         0.55 o
   1   6   0          6.50          5.68         0.37 o
   2   6   0          1.00          0.63         0.26 o
   3   6   0          1.29          0.25         0.24 o
   4   6   0         31.20         49.70         0.99 o
   5   6   0         78.08         93.11         1.53 o
   7   6   0         27.51         20.08         0.71 o
   8   6   0         11.33          6.14         0.53 o
  10   6   0          4.88          4.45         0.50 o
  11   6   0          3.82          2.56         0.44 o
  12   6   0          1.20          2.37         0.45 o
   1   7   0          0.42          0.94         0.40 o
   2   7   0          0.63          1.23         0.40 o
   3   7   0          6.30          4.74         0.52 o
   4   7   0          1.07          2.30         0.45 o
   5   7   0          7.96          7.69         0.61 o
   6   7   0          8.97          9.83         0.60 o
   7   7   0          0.67          0.36         0.57 o
   8   7   0          2.10          3.95         0.54 o
   9   7   0          3.65          2.12         0.44 o
   0   8   0          0.55         -1.13         0.80 o
   1   8   0          0.06         -0.08         0.48 o
   2   8   0          0.10          0.61         0.43 o
   3   8   0          0.23          0.71         0.43 o
   4   8   0          0.67          3.19         0.50 o
   5   8   0          0.35          0.45         0.58 o
 -17   1   1          0.04          0.32         0.32 o
 -16   1   1          1.34          1.26         0.30 o
 -15   1   1          0.13          0.52         0.26 o
 -14   1   1         48.01         57.31         1.14 o
 -13   1   1         57.94         49.08         0.90 o
 -12   1   1         32.57         40.98         0.77 o
 -11   1   1          0.36         -0.18         0.14 o
 -10   1   1          4.66          5.49         0.27 o
  -9   1   1          3.65          5.47         0.27 o
  -8   1   1         10.63         14.37         0.34 o
  -7   1   1        248.87        280.94         3.20 o
  -6   1   1         16.09         14.15         0.30 o
  -5   1   1        241.18        333.67         3.99 o
  -4   1   1        155.56        128.85         1.50 o
  -3   1   1        462.89        518.91         5.71 o
  -2   1   1       1139.06       1122.05        12.41 o
  -1   1   1       2018.02       2356.36        40.64 o
   0   1   1       3280.26       2838.61        63.50 o
   1   1   1        473.56        581.76         6.44 o
   2   1   1       5395.85       5685.39        58.69 o
   3   1   1        879.18        746.02         7.70 o
   4   1   1        733.48        882.61         9.10 o
   5   1   1       1035.47       1193.05        12.28 o
   6   1   1        342.05        344.14         3.64 o
   7   1   1         11.74         14.48         0.30 o
   8   1   1         64.92         55.91         0.79 o
   9   1   1         17.45         11.90         0.30 o
  10   1   1         57.09         53.11         0.80 o
  11   1   1         23.75         16.78         0.41 o
  12   1   1          3.81          5.08         0.31 o
  13   1   1          0.81          0.31         0.30 o
  14   1   1          7.12         10.25         0.50 o
  15   1   1          0.35          0.29         0.27 o
  16   1   1          1.65          1.77         0.37 o
  17   1   1          0.22          0.29         0.40 o
 -16   2   1          3.16          3.89         0.43 o
 -15   2   1          0.40         -0.23         0.23 o
 -14   2   1         15.94         19.68         0.64 o
 -13   2   1          4.73          2.39         0.32 o
 -12   2   1        259.44        269.15         3.82 o
 -11   2   1        118.85        111.25         2.45 o
 -10   2   1         12.14         12.90         0.36 o
  -8   2   1        133.49        136.63         1.69 o
  -7   2   1         29.26          8.17         0.29 o
  -6   2   1        180.83        148.05         1.77 o
  -4   2   1        585.51        736.76         8.22 o
  -3   2   1        550.04        499.44         5.61 o
  -2   2   1        753.24        551.48         6.18 o
   0   2   1          0.93          1.23         0.13 o
   1   2   1       2213.40       2951.72        30.32 o
   2   2   1       5221.41       5063.20        69.09 o
   3   2   1       1720.96       1980.65        27.98 o
   4   2   1        347.19        516.30         5.40 o
   5   2   1          6.39          5.60         0.28 o
   6   2   1        354.48        336.96         3.59 o
   7   2   1        270.57        209.01         2.30 o
   8   2   1        133.91        139.28         1.61 o
   9   2   1         67.32         78.58         1.08 o
  10   2   1          4.65          8.58         0.30 o
  11   2   1          2.26          2.42         0.21 o
  12   2   1         15.86         11.33         0.42 o
  13   2   1          2.50          1.65         0.27 o
  14   2   1         39.71         53.63         1.29 o
  15   2   1         13.61         12.60         0.65 o
  16   2   1          1.70          3.66         0.45 o
 -16   3   1          3.96          7.56         0.57 o
 -15   3   1          5.26          6.44         0.52 o
 -14   3   1         11.92         12.83         0.56 o
 -13   3   1         10.34          9.98         0.49 o
 -12   3   1          0.06          1.36         0.28 o
 -11   3   1         27.75         20.19         0.56 o
 -10   3   1        115.66        108.69         1.61 o
  -9   3   1         51.71         53.25         0.93 o
  -8   3   1         24.30         16.09         0.45 o
  -7   3   1        150.49        148.66         2.01 o
  -6   3   1        183.00        197.55         2.57 o
  -5   3   1         10.19         12.84         0.46 o
  -4   3   1         50.29         67.70         0.94 o
  -3   3   1          2.71          2.30         0.18 o
  -2   3   1        122.00        131.61         1.75 o
  -1   3   1        182.64        189.41         2.98 o
   1   3   1        336.34        472.74         4.99 o
   2   3   1        848.71       1170.81        12.12 o
   3   3   1         99.69         53.16         0.77 o
   4   3   1        363.09        490.75         7.20 o
   5   3   1        232.71        312.26         3.37 o
   6   3   1        100.12        106.96         1.28 o
   7   3   1        119.10        160.09         1.84 o
   8   3   1          3.99          2.14         0.17 o
   9   3   1         67.21         81.49         1.14 o
  10   3   1         10.29         11.49         0.49 o
  11   3   1          9.00          5.97         0.40 o
  12   3   1          9.36          5.95         0.42 o
  13   3   1          0.49         -0.27         0.28 o
  14   3   1          1.91          0.66         0.33 o
  15   3   1          6.53          7.16         0.56 o
  16   3   1          1.95          4.98         0.51 o
 -15   4   1          0.16          0.05         0.30 o
 -14   4   1          0.27          0.08         0.29 o
 -13   4   1          3.48          4.78         0.46 o
 -12   4   1         32.00         36.55         0.94 o
 -11   4   1          4.00          3.64         0.33 o
 -10   4   1          3.24          1.45         0.28 o
  -9   4   1         10.89         14.66         0.50 o
  -8   4   1         78.65         84.33         1.60 o
  -7   4   1        165.42        120.89         1.75 o
  -6   4   1         71.62         85.84         1.22 o
  -5   4   1         15.48          6.37         0.31 o
  -4   4   1         55.25         77.40         1.10 o
  -3   4   1         84.87         96.58         1.31 o
  -2   4   1         77.88         80.30         1.10 o
  -1   4   1         34.16         40.49         0.67 o
   0   4   1         98.92         91.32         1.14 o
   1   4   1          6.19          7.02         0.25 o
   2   4   1         49.32         53.25         0.75 o
   3   4   1        104.95        137.65         1.62 o
   4   4   1         13.07         14.39         0.46 o
   5   4   1          1.34          1.13         0.16 o
   6   4   1         70.21         84.54         1.10 o
   7   4   1        151.20        140.50         1.83 o
   8   4   1          9.74         19.76         0.55 o
   9   4   1         52.99         28.72         0.77 o
  10   4   1          1.81          2.41         0.34 o
  11   4   1          1.41          3.41         0.37 o
  12   4   1          1.39          0.85         0.29 o
  13   4   1          1.36          2.70         0.42 o
  14   4   1          0.01          0.50         0.35 o
  15   4   1          0.30          1.31         0.39 o
 -13   5   1          1.83          4.77         0.49 o
 -12   5   1          0.00         -0.26         0.31 o
 -11   5   1          5.69          5.72         0.40 o
 -10   5   1         23.23         29.44         0.74 o
  -8   5   1          0.14          0.89         0.28 o
  -7   5   1        128.89         90.65         1.46 o
  -6   5   1         78.88        122.49         1.82 o
  -5   5   1          4.68          5.24         0.33 o
  -4   5   1          3.17          0.97         0.24 o
  -3   5   1         19.78         27.68         0.59 o
  -2   5   1         12.76          9.42         0.39 o
  -1   5   1          5.69          8.30         0.33 o
   0   5   1          2.55          4.35         0.23 o
   1   5   1          3.65          5.79         0.25 o
   2   5   1          0.37          0.37         0.15 o
   3   5   1          1.16          0.78         0.20 o
   4   5   1          3.54          2.96         0.33 o
   5   5   1          3.73          6.39         0.35 o
   6   5   1          0.00          0.72         0.24 o
   7   5   1          1.97          2.40         0.35 o
   8   5   1         41.78         63.01         1.45 o
   9   5   1         19.32          6.43         0.52 o
  10   5   1          0.92          1.43         0.37 o
  12   5   1          2.68          6.44         0.55 o
  13   5   1          0.04          0.66         0.36 o
 -12   6   1          2.33          6.11         0.58 o
 -11   6   1          2.14          1.96         0.47 o
 -10   6   1          0.80          2.16         0.41 o
  -9   6   1          1.28          0.42         0.26 o
  -8   6   1          7.86          7.11         0.43 o
  -6   6   1         23.72         41.15         0.90 o
  -5   6   1         36.83         43.56         1.02 o
  -4   6   1          4.12          9.16         0.53 o
  -3   6   1         20.26         17.96         0.61 o
  -2   6   1          4.12          3.98         0.33 o
  -1   6   1          0.00          0.36         0.24 o
   0   6   1          2.72          1.92         0.27 o
   1   6   1          6.06         10.66         0.52 o
   2   6   1         10.98         11.64         0.70 o
   3   6   1         10.87         14.93         0.77 o
   4   6   1          3.56          6.07         0.38 o
   5   6   1          1.53          1.84         0.30 o
   6   6   1          0.13          0.17         0.29 o
   7   6   1          6.59          7.12         0.55 o
   8   6   1          0.74          1.41         0.39 o
   9   6   1         13.45         14.25         0.73 o
  10   6   1          1.78          0.28         0.34 o
  11   6   1          0.46          0.77         0.35 o
  -9   7   1          2.31          3.67         0.58 o
  -8   7   1          0.40         -0.10         0.35 o
  -7   7   1          0.04          0.51         0.33 o
  -6   7   1          0.04          0.51         0.34 o
  -5   7   1          0.23         -0.06         0.36 o
  -4   7   1          7.44         10.82         0.82 o
  -3   7   1          9.00          7.37         0.58 o
  -2   7   1          0.64          1.27         0.48 o
  -1   7   1          3.65          4.58         0.58 o
   0   7   1          7.10          6.47         0.55 o
   1   7   1          0.96          0.61         0.33 o
   2   7   1          0.05          1.24         0.34 o
   3   7   1          0.01          0.22         0.35 o
   4   7   1          0.14         -0.24         0.34 o
   5   7   1          1.38          1.14         0.40 o
   6   7   1          0.05          0.25         0.45 o
   7   7   1          7.86         11.40         0.67 o
   9   7   1          2.49          6.10         0.58 o
  -5   8   1          0.98          1.01         1.00 o
  -4   8   1          0.52          1.97         0.69 o
  -3   8   1          4.46          5.57         0.91 o
  -2   8   1          7.87          8.93         0.68 o
  -1   8   1          5.13         11.00         0.81 o
   0   8   1          0.00          0.09         0.54 o
   1   8   1          3.12          8.60         0.90 o
   2   8   1          1.01          0.42         0.42 o
   3   8   1          0.05         -0.07         0.54 o
   4   8   1          0.09         -0.74         0.75 o
 -17   0   2          5.62          7.62         0.80 o
 -16   0   2          6.99          7.14         0.73 o
 -15   0   2         54.90         46.41         1.29 o
 -14   0   2          4.45          7.01         0.52 o
 -13   0   2         31.36         30.63         0.95 o
 -12   0   2        122.13        120.52         2.42 o
 -11   0   2          0.17          0.38         0.25 o
 -10   0   2        370.45        355.87        10.51 o
  -9   0   2        423.38        427.13         7.33 o
  -8   0   2        668.39        534.83         9.06 o
  -7   0   2         63.11         47.82         1.06 o
  -6   0   2         39.08         19.53         0.56 o
  -5   0   2        815.54        947.81        13.87 o
  -4   0   2        993.47        675.62        10.30 o
  -3   0   2        131.43         85.96         1.37 o
  -2   0   2        473.44        200.87         3.01 o
  -1   0   2        665.67        415.86         6.11 o
   0   0   2       6063.56       7164.32       179.20 o
   1   0   2         73.31         54.29         2.35 o
   2   0   2      18384.04      19287.18       582.78 o
   4   0   2         28.81         40.29         0.75 o
   5   0   2       1121.31       1235.87        17.98 o
   6   0   2         99.29        111.64         1.82 o
   7   0   2        615.39        720.99        10.63 o
   8   0   2        166.73        104.32         1.76 o
   9   0   2        475.21        561.21         8.39 o
  10   0   2          8.69          7.07         0.37 o
  11   0   2          0.81          0.45         0.22 o
  12   0   2          4.24          5.34         0.54 o
  13   0   2          0.01         -0.82         0.55 o
  14   0   2          1.31          1.69         0.46 o
  15   0   2          5.75          9.01         0.81 o
  16   0   2          0.26          1.55         0.53 o
 -17   1   2          6.32          6.36         0.45 o
 -16   1   2          1.60          1.52         0.30 o
 -15   1   2          0.00          0.13         0.25 o
 -14   1   2         42.36         56.67         1.13 o
 -13   1   2        104.75         92.25         1.58 o
 -12   1   2         18.53         27.94         0.69 o
 -11   1   2          1.92          3.28         0.25 o
 -10   1   2        127.84        127.48         1.75 o
  -9   1   2         15.88         20.25         0.42 o
  -8   1   2          5.55         11.44         0.35 o
  -7   1   2        244.09        219.44         2.55 o
  -6   1   2        278.40        329.05         3.72 o
  -5   1   2         64.21        106.83         1.30 o
  -3   1   2        422.33        554.29         5.75 o
  -2   1   2         70.54         57.23         0.76 o
   0   1   2       2564.95       3407.45        37.61 o
   1   1   2        221.72        298.52         3.37 o
   2   1   2       2746.77       2790.08        30.83 o
   3   1   2        540.67        628.69         7.00 o
   4   1   2        484.43        493.39         5.54 o
   6   1   2         21.04         26.99         0.42 o
   7   1   2        135.34         91.65         1.10 o
   8   1   2        237.84        254.89         2.79 o
   9   1   2        140.36        153.85         1.89 o
  10   1   2          3.06          4.06         0.22 o
  11   1   2          7.62          9.15         0.46 o
  12   1   2          8.10          6.18         0.33 o
  13   1   2          2.12          3.59         0.32 o
  14   1   2          2.71          2.74         0.36 o
  15   1   2          3.70          3.75         0.49 o
  16   1   2          3.74          5.41         0.49 o
 -16   2   2          0.60          0.79         0.29 o
 -15   2   2          1.77          1.50         0.31 o
 -14   2   2          0.53          1.49         0.36 o
 -13   2   2          0.72          0.72         0.32 o
 -12   2   2         29.56         33.43         0.82 o
 -11   2   2          5.82          4.10         0.33 o
 -10   2   2         22.54         19.59         0.52 o
  -9   2   2         14.67         15.77         0.44 o
  -8   2   2          2.54          2.21         0.16 o
  -7   2   2        105.56         99.90         1.27 o
  -5   2   2       2745.47       3414.58        37.66 o
  -4   2   2        150.70        116.95         1.44 o
  -3   2   2        284.20        347.89         3.96 o
  -2   2   2        160.90        104.18         2.16 o
  -1   2   2        594.28        666.48         7.63 o
   0   2   2         20.22         18.84         0.84 o
   1   2   2          1.03          0.81         0.12 o
   2   2   2         15.71         27.20         0.45 o
   3   2   2         80.94         87.84         0.98 o
   4   2   2         16.60         26.66         0.41 o
   5   2   2          8.22          8.30         0.23 o
   6   2   2          2.82          3.00         0.15 o
   7   2   2          1.07          1.55         0.17 o
   8   2   2          0.59          0.43         0.13 o
  10   2   2          5.63          3.77         0.26 o
  11   2   2          0.09          0.08         0.17 o
  12   2   2          5.88          3.61         0.29 o
  13   2   2          0.55          0.77         0.25 o
  14   2   2         11.57         13.78         0.56 o
  15   2   2          4.11          5.33         0.67 o
  16   2   2          8.59         13.49         0.85 o
 -16   3   2          0.24          0.05         0.26 o
 -15   3   2          1.35          0.84         0.30 o
 -14   3   2          0.06          0.09         0.25 o
 -13   3   2          2.20          3.59         0.41 o
 -12   3   2         13.82         15.71         0.58 o
 -11   3   2         11.20         10.10         0.43 o
 -10   3   2         26.68         24.67         0.60 o
  -9   3   2         19.97         21.75         0.54 o
  -8   3   2          0.36          0.93         0.20 o
  -7   3   2          4.76          6.14         0.29 o
  -6   3   2          7.68         10.19         0.31 o
  -5   3   2          7.58          9.14         0.29 o
  -4   3   2        376.76        311.08         3.61 o
  -3   3   2        352.00        447.52         6.07 o
  -2   3   2         41.04         54.50         0.99 o
   0   3   2         35.91         23.19         0.43 o
   1   3   2          3.32          6.43         0.24 o
   2   3   2         14.59         13.37         0.30 o
   3   3   2         94.25         93.63         1.19 o
   4   3   2         16.62         18.89         0.47 o
   5   3   2         45.10         45.86         0.65 o
   6   3   2         53.22         59.18         0.80 o
   7   3   2        143.07        155.21         2.33 o
   8   3   2          0.35         -0.10         0.16 o
   9   3   2         19.53         19.56         0.47 o
  10   3   2         75.02         81.30         1.42 o
  11   3   2         17.59         14.79         0.56 o
  12   3   2          1.06          1.23         0.31 o
  13   3   2          8.54         11.40         0.55 o
  14   3   2         28.36         34.74         1.04 o
  15   3   2          1.37          2.35         0.54 o
 -15   4   2          2.67          1.85         0.46 o
 -14   4   2          2.69          6.23         0.52 o
 -13   4   2          2.07          1.53         0.31 o
 -12   4   2         13.48         15.76         0.60 o
 -11   4   2          0.91          0.10         0.24 o
 -10   4   2         89.68        110.91         1.69 o
  -9   4   2         76.17         75.15         1.25 o
  -8   4   2         58.04         41.56         0.82 o
  -6   4   2          2.24          2.13         0.27 o
  -5   4   2         10.70          5.70         0.28 o
  -4   4   2         44.25         39.84         0.91 o
  -3   4   2         66.95         49.52         0.79 o
  -2   4   2         28.79         43.68         0.79 o
  -1   4   2          0.50          0.20         0.12 o
   0   4   2        212.43        295.37         3.22 o
   1   4   2         49.45         32.23         0.53 o
   2   4   2         77.36        114.12         1.46 o
   3   4   2         52.67         28.95         0.52 o
   4   4   2         46.43         67.13         1.09 o
   5   4   2         94.34        101.10         2.09 o
   6   4   2         45.20         35.02         0.71 o
   7   4   2          4.09          2.86         0.33 o
   8   4   2         13.84         17.38         0.60 o
   9   4   2          0.10          1.77         0.48 o
  10   4   2          0.18         -0.34         0.29 o
  11   4   2          5.03         10.40         0.62 o
  12   4   2         12.00          9.14         0.59 o
  13   4   2          1.30          1.65         0.39 o
  14   4   2          0.90          0.01         0.36 o
 -13   5   2          3.35          4.35         0.42 o
 -12   5   2          2.19          0.95         0.29 o
 -11   5   2          3.10          2.84         0.33 o
 -10   5   2          3.70          5.27         0.38 o
  -9   5   2         12.38         11.98         0.65 o
  -8   5   2         49.33         51.20         1.00 o
  -7   5   2         25.20         37.02         0.97 o
  -6   5   2          0.12          0.13         0.26 o
  -5   5   2         11.01         17.23         0.50 o
  -4   5   2         10.22          6.80         0.36 o
  -3   5   2          0.83          1.47         0.25 o
  -2   5   2         52.82         43.04         0.84 o
  -1   5   2         63.06        116.95         1.72 o
   0   5   2          4.88          3.76         0.44 o
   1   5   2          7.04         18.96         0.49 o
   2   5   2          5.40          3.75         0.25 o
   3   5   2         20.73         29.21         0.81 o
   4   5   2         18.79         32.52         0.64 o
   5   5   2          0.69          0.46         0.24 o
   6   5   2          0.21         -0.31         0.24 o
   7   5   2          0.54          0.06         0.26 o
   9   5   2          6.67          4.15         0.47 o
  10   5   2          0.48          0.52         0.35 o
  12   5   2          0.00          0.39         0.33 o
  13   5   2          0.24          0.65         0.39 o
 -11   6   2          3.77          4.19         0.42 o
 -10   6   2          4.41          4.82         0.43 o
  -8   6   2          0.06          0.89         0.31 o
  -6   6   2         24.57         10.64         0.58 o
  -5   6   2        107.88        110.69         1.89 o
  -4   6   2         17.99         29.80         0.81 o
  -3   6   2          7.98         10.17         0.47 o
  -2   6   2          5.17          5.63         0.39 o
  -1   6   2          8.91         11.81         0.48 o
   0   6   2         25.57         33.79         0.77 o
   1   6   2         26.92         26.90         0.68 o
   2   6   2          6.01          3.82         0.38 o
   3   6   2          1.42          0.01         0.27 o
   4   6   2          6.52          7.43         0.49 o
   5   6   2          2.71          5.69         0.60 o
   7   6   2          9.08          6.67         0.55 o
   8   6   2          0.02          0.57         0.37 o
   9   6   2          5.90          3.03         0.47 o
  10   6   2          0.60          2.07         0.45 o
  11   6   2          0.02          0.03         0.40 o
  -9   7   2          5.85          6.32         0.55 o
  -8   7   2          3.37          4.17         0.48 o
  -7   7   2          0.14         -0.30         0.32 o
  -6   7   2          0.05          0.33         0.30 o
  -5   7   2          4.10          3.53         0.41 o
  -4   7   2         19.51         33.23         1.13 o
  -3   7   2         13.11         10.50         0.50 o
  -2   7   2          1.11          0.35         0.31 o
  -1   7   2          0.08          0.40         0.31 o
   0   7   2          0.15         -0.01         0.31 o
   1   7   2          0.04          0.13         0.30 o
   2   7   2          1.05          1.63         0.41 o
   3   7   2          2.35          4.39         0.51 o
   4   7   2          0.04          0.23         0.36 o
   5   7   2          3.88          3.20         0.51 o
   6   7   2          0.05          0.51         0.47 o
   7   7   2          6.37          4.39         0.68 o
   8   7   2          1.55          0.04         0.37 o
  -4   8   2          0.50          1.17         0.51 o
  -3   8   2          3.12          1.00         0.82 o
  -2   8   2          1.41          3.55         0.82 o
  -1   8   2          0.61          1.46         0.59 o
   0   8   2          0.40          0.72         0.47 o
   1   8   2          0.20          0.10         0.44 o
   2   8   2          2.11          1.12         0.48 o
   3   8   2          1.43          1.17         0.49 o
 -16   1   3          0.49          0.04         0.27 o
 -15   1   3          1.32          1.63         0.28 o
 -14   1   3          1.73          1.59         0.46 o
 -13   1   3         20.22         18.35         0.61 o
 -12   1   3         88.61         97.91         1.64 o
 -11   1   3        115.37         87.89         1.33 o
 -10   1   3         60.36         64.39         1.04 o
  -9   1   3         43.57         44.11         0.84 o
  -8   1   3         58.49         56.06         0.82 o
  -7   1   3         69.32         85.26         1.11 o
  -6   1   3        105.67        110.13         1.37 o
  -5   1   3        708.23        901.40         9.33 o
  -4   1   3        120.25        133.45         1.49 o
  -3   1   3         12.18          5.99         0.34 o
  -2   1   3        809.69       1007.40        10.39 o
  -1   1   3        224.36        301.20         3.19 o
   0   1   3        569.75        492.55         5.51 o
   1   1   3         84.61        112.72         1.27 o
   2   1   3       1366.95       1432.49        15.82 o
   3   1   3         17.90         18.84         0.51 o
   4   1   3        528.20        608.25         6.82 o
   5   1   3         45.62         53.08         0.77 o
   6   1   3          4.92          9.56         0.47 o
   7   1   3         24.55         28.51         0.47 o
   8   1   3          0.52          0.62         0.21 o
   9   1   3         20.10         14.31         0.42 o
  10   1   3         42.00         42.21         0.74 o
  11   1   3         33.02         27.37         0.69 o
  12   1   3          0.04          0.15         0.22 o
  13   1   3          0.02          0.25         0.25 o
  14   1   3          0.03         -0.44         0.29 o
  15   1   3          2.51          3.11         0.40 o
  16   1   3          0.14          0.38         0.30 o
 -16   2   3          0.39          1.13         0.31 o
 -15   2   3          0.36          0.22         0.27 o
 -14   2   3          0.12          0.21         0.26 o
 -13   2   3          7.77         10.54         0.58 o
 -12   2   3         72.81         58.23         1.41 o
 -11   2   3         37.37         29.42         0.74 o
 -10   2   3         31.06         20.73         0.59 o
  -9   2   3         22.41         31.36         0.64 o
  -8   2   3         47.10         33.67         0.96 o
  -7   2   3        309.39        249.27         2.91 o
  -6   2   3        208.84        200.07         2.36 o
  -5   2   3        434.30        474.85         5.00 o
  -4   2   3          6.07          7.78         0.33 o
  -3   2   3         67.23         78.07         0.94 o
  -2   2   3         77.78         44.25         0.95 o
  -1   2   3        177.91        235.81         2.73 o
   0   2   3        198.74        228.07         2.65 o
   1   2   3         64.36         48.67         0.72 o
   2   2   3       1046.96        983.33        11.57 o
   3   2   3         83.11         96.11         1.24 o
   4   2   3        856.03        733.09         8.22 o
   5   2   3          0.73          1.51         0.16 o
   6   2   3          3.77          5.02         0.29 o
   7   2   3          0.31          0.01         0.13 o
   8   2   3          3.96          6.22         0.28 o
   9   2   3          9.87         11.64         0.39 o
  10   2   3          5.13          8.25         0.34 o
  11   2   3          4.10          4.54         0.32 o
  12   2   3          0.88          2.06         0.27 o
  13   2   3          0.51          0.62         0.38 o
  14   2   3          0.03         -0.32         0.24 o
  15   2   3          4.58          4.24         0.45 o
 -15   3   3          1.52          2.20         0.36 o
 -14   3   3          1.38          0.57         0.29 o
 -13   3   3          1.26          1.05         0.30 o
 -12   3   3         26.73         26.00         0.73 o
 -11   3   3         55.53         44.00         0.96 o
 -10   3   3          0.03          0.57         0.22 o
  -9   3   3          3.24          4.35         0.31 o
  -8   3   3          0.07          0.20         0.17 o
  -7   3   3          3.13          1.76         0.21 o
  -6   3   3         10.13          7.11         0.30 o
  -4   3   3          1.35          0.80         0.15 o
  -3   3   3        364.09        408.53         4.68 o
  -2   3   3         35.22         45.12         0.68 o
  -1   3   3          3.51          6.07         0.23 o
   1   3   3         66.26         79.86         1.07 o
   2   3   3        106.59        114.31         1.47 o
   3   3   3          8.52          8.16         0.35 o
   4   3   3         41.01         70.37         0.99 o
   5   3   3          5.79          4.23         0.22 o
   6   3   3          1.83          2.83         0.21 o
   7   3   3          4.66          3.28         0.25 o
   8   3   3          9.28         13.10         0.43 o
  10   3   3          4.81         10.70         0.48 o
  11   3   3          0.67         -0.09         0.21 o
  12   3   3          0.86          1.59         0.30 o
  13   3   3          0.29          0.55         0.38 o
  14   3   3          7.26          4.45         0.75 o
  15   3   3          0.31          0.27         1.00 o
 -14   4   3          0.00         -0.19         0.36 o
 -13   4   3          3.49          3.96         0.39 o
 -12   4   3          5.14          7.06         0.45 o
 -11   4   3          0.01          0.25         0.23 o
 -10   4   3         34.78         28.66         0.71 o
  -9   4   3          2.30          3.73         0.31 o
  -8   4   3          0.22         -0.28         0.19 o
  -7   4   3          1.52          0.78         0.22 o
  -6   4   3         11.57         19.82         0.61 o
  -4   4   3         43.33         39.09         0.85 o
  -3   4   3        135.86        167.35         2.72 o
  -2   4   3         25.19         13.43         0.42 o
  -1   4   3          0.83          1.06         0.20 o
   0   4   3          0.90          2.17         0.18 o
   1   4   3         34.75         37.56         0.65 o
   2   4   3        145.77        115.17         1.51 o
   3   4   3         18.93         17.47         0.43 o
   4   4   3          6.96          6.96         0.33 o
   5   4   3          1.64          2.34         0.24 o
   6   4   3          0.00          0.23         0.19 o
   7   4   3          0.51          0.46         0.21 o
   8   4   3         18.15         22.25         0.59 o
   9   4   3         35.26         25.16         0.65 o
  10   4   3         19.11         27.49         1.65 o
  11   4   3         24.89         13.45         0.87 o
  12   4   3          0.31          1.08         0.53 o
  13   4   3          0.20          0.56         0.37 o
  14   4   3          0.11          0.26         0.37 o
 -13   5   3          0.12          0.06         0.29 o
 -12   5   3          0.04          0.56         0.32 o
 -11   5   3          0.97          0.47         0.29 o
 -10   5   3          0.61          0.71         0.30 o
  -9   5   3          4.67          5.50         0.45 o
  -8   5   3         37.00         41.57         1.06 o
  -7   5   3         58.89         42.32         0.95 o
  -6   5   3          4.62          6.72         0.43 o
  -5   5   3         95.13         64.63         1.23 o
  -4   5   3          9.44         18.39         0.70 o
  -3   5   3         12.84          9.09         0.42 o
  -2   5   3         56.64         56.45         1.02 o
  -1   5   3         84.93         97.87         1.52 o
   0   5   3         37.31         42.32         0.84 o
   1   5   3          1.15          3.21         0.31 o
   2   5   3         26.88         27.91         0.64 o
   3   5   3         11.23         15.22         0.48 o
   4   5   3          0.06          0.05         0.19 o
   5   5   3          0.60          0.96         0.24 o
   6   5   3          0.12         -0.22         0.33 o
   7   5   3          1.63          0.73         0.36 o
   8   5   3          0.06          0.10         0.28 o
   9   5   3         10.32         15.27         0.86 o
  10   5   3         12.32         13.85         0.73 o
  11   5   3          2.93          1.66         0.42 o
  12   5   3          0.26          1.08         0.38 o
 -11   6   3          0.77          0.50         0.31 o
 -10   6   3          1.90          1.47         0.37 o
  -9   6   3          0.48          0.38         0.28 o
  -8   6   3          0.37          0.20         0.30 o
  -7   6   3          9.29          4.36         0.40 o
  -6   6   3         36.37         48.49         1.08 o
  -5   6   3         13.68         29.51         0.81 o
  -3   6   3          5.75          4.81         0.37 o
  -2   6   3          1.03          2.16         0.31 o
  -1   6   3          0.10          1.05         0.27 o
   0   6   3         11.77         10.79         0.47 o
   1   6   3         16.96         19.98         0.83 o
   2   6   3          1.12          1.09         0.31 o
   3   6   3          4.89          7.22         0.56 o
   4   6   3          3.54          2.93         0.44 o
   5   6   3          0.18         -0.37         0.39 o
   6   6   3          0.00         -0.40         0.27 o
   7   6   3          0.57          1.02         0.37 o
   8   6   3          7.84         10.91         0.68 o
   9   6   3          7.67          4.25         0.53 o
  10   6   3          0.00          0.96         0.41 o
  -8   7   3          0.49          0.41         0.32 o
  -7   7   3          0.00          0.14         0.41 o
  -6   7   3          1.03          1.38         0.35 o
  -5   7   3          1.10          2.31         0.38 o
  -4   7   3          0.44          0.10         0.32 o
  -3   7   3          1.18          1.81         0.32 o
  -1   7   3          0.17          0.21         0.37 o
   0   7   3          1.38          1.87         0.42 o
   1   7   3          0.75         -0.28         0.34 o
   2   7   3          2.18          4.81         0.52 o
   3   7   3          4.96          8.95         0.72 o
   4   7   3          0.96          0.16         0.44 o
   5   7   3          0.89          0.57         0.42 o
   6   7   3          5.57          3.29         0.51 o
   7   7   3          9.49         11.22         1.33 o
  -2   8   3          0.56          0.72         0.41 o
  -1   8   3          0.08          0.34         0.41 o
   0   8   3          0.62          0.55         0.41 o
   1   8   3          0.60          1.41         0.44 o
 -16   0   4          0.09          0.43         0.42 o
 -15   0   4          6.73          8.15         0.74 o
 -14   0   4          0.43          0.16         0.36 o
 -13   0   4         27.34         23.09         0.85 o
 -12   0   4         50.66         54.87         1.39 o
 -11   0   4         95.48         84.38         1.86 o
 -10   0   4        646.63        656.78        11.17 o
  -9   0   4         78.46         49.70         1.21 o
  -8   0   4        145.70        158.87         6.81 o
  -7   0   4         30.39         29.64         0.69 o
  -6   0   4        490.74        398.82         5.99 o
  -5   0   4         22.00         25.93         0.61 o
  -4   0   4        125.84        105.11         1.73 o
  -3   0   4        384.85        333.36         5.02 o
  -1   0   4        151.07        166.93         2.61 o
   0   0   4         16.86         12.89         0.47 o
   1   0   4          7.04          9.75         0.36 o
   2   0   4          2.58          2.71         0.23 o
   3   0   4        312.21        332.22         5.03 o
   4   0   4        941.16       1072.48        15.71 o
   6   0   4          4.84          3.64         0.38 o
   7   0   4         25.87         25.80         0.83 o
   8   0   4          0.03         -0.36         0.24 o
   9   0   4         34.36         42.78         1.33 o
  10   0   4         67.21         71.23         1.71 o
  11   0   4         77.58         93.40         2.09 o
  12   0   4          9.34         12.61         0.69 o
  13   0   4          7.15          7.89         0.72 o
  14   0   4          0.05         -0.05         0.37 o
  15   0   4          0.85          1.42         0.50 o
 -15   1   4          0.30          0.54         0.27 o
 -14   1   4          0.56          1.28         0.28 o
 -13   1   4          1.04          0.97         0.26 o
 -12   1   4         12.95         19.37         0.61 o
 -11   1   4          0.20         -0.07         0.23 o
 -10   1   4         20.38         23.26         0.57 o
  -9   1   4         22.83         27.69         0.59 o
  -8   1   4         99.46        102.54         1.34 o
  -7   1   4          0.02          0.52         0.17 o
  -6   1   4         29.79         33.58         0.52 o
  -5   1   4         76.18         78.26         1.12 o
  -3   1   4        330.78        356.89         3.79 o
  -2   1   4          2.03          2.56         0.14 o
  -1   1   4        105.92        113.08         1.30 o
   0   1   4        379.66        334.90         3.70 o
   1   1   4        192.60        202.60         2.38 o
   2   1   4       1442.01       1839.85        20.30 o
   3   1   4         13.34         13.89         0.37 o
   4   1   4       1491.30       1498.92        16.61 o
   5   1   4         63.81         72.28         1.02 o
   6   1   4         23.44         22.62         0.62 o
   7   1   4          9.40         14.56         0.40 o
   8   1   4          5.05          5.23         0.27 o
   9   1   4         35.42         35.43         0.75 o
  10   1   4          0.87          0.36         0.22 o
  11   1   4          3.52          4.33         0.33 o
  12   1   4          0.89          0.36         0.25 o
  13   1   4          0.09         -0.28         0.23 o
  14   1   4          0.00          0.23         0.27 o
  15   1   4          0.73          0.62         0.32 o
 -15   2   4          0.57          0.59         0.29 o
 -14   2   4          0.11         -0.16         0.26 o
 -13   2   4          0.15          0.51         0.29 o
 -12   2   4          1.84          1.66         0.29 o
 -11   2   4          1.31          0.59         0.25 o
 -10   2   4          3.53          2.71         0.30 o
  -9   2   4          2.03          2.49         0.29 o
  -8   2   4          6.23          5.14         0.28 o
  -7   2   4          2.78          1.46         0.19 o
  -6   2   4          1.82          1.25         0.14 o
  -5   2   4         79.67         78.84         0.99 o
  -4   2   4          9.22         12.23         0.30 o
  -3   2   4       1115.72       1377.82        14.22 o
  -1   2   4        108.24        158.71         1.92 o
   0   2   4         11.73          9.14         0.44 o
   1   2   4         58.85         59.67         0.84 o
   2   2   4        165.46        183.66         2.62 o
   3   2   4          5.45          8.72         0.51 o
   4   2   4         95.43         78.68         1.09 o
   5   2   4          6.66          7.72         0.33 o
   6   2   4          2.42          1.73         0.19 o
   7   2   4          8.41          7.18         0.31 o
   8   2   4          2.32          2.20         0.22 o
   9   2   4          0.85          0.25         0.18 o
  10   2   4         15.62         18.83         0.61 o
  11   2   4          1.77          3.75         0.35 o
  12   2   4          0.63          2.78         0.38 o
  13   2   4          1.82          2.31         0.38 o
  14   2   4          2.53          2.73         0.44 o
  15   2   4          0.55          0.74         0.36 o
 -15   3   4          0.50          0.09         0.30 o
 -14   3   4          0.50          0.94         0.31 o
 -13   3   4          0.13         -0.13         0.26 o
 -12   3   4          2.22          1.07         0.29 o
 -11   3   4          1.52          2.41         0.31 o
 -10   3   4         17.47         15.87         0.56 o
  -9   3   4          0.02          0.19         0.20 o
  -8   3   4          3.24          5.68         0.32 o
  -7   3   4         20.25         21.86         0.66 o
  -6   3   4         10.83         10.91         0.38 o
  -5   3   4        187.05        194.67         2.55 o
  -4   3   4         43.94         60.70         0.89 o
  -3   3   4        117.90        127.67         1.63 o
  -2   3   4        129.40        133.48         1.68 o
  -1   3   4        124.55        170.50         2.08 o
   0   3   4         78.46        102.39         1.34 o
   1   3   4         35.25         31.23         0.58 o
   2   3   4         75.85         97.67         1.43 o
   3   3   4         15.45         12.18         0.40 o
   4   3   4         38.77         34.35         0.70 o
   5   3   4          4.68          4.48         0.29 o
   6   3   4          1.50          3.53         0.27 o
   7   3   4          6.90          3.71         0.29 o
   8   3   4          2.91          2.77         0.28 o
   9   3   4          4.72          4.87         0.34 o
  10   3   4         13.31         14.46         0.51 o
  11   3   4          4.24          1.83         0.37 o
  12   3   4         28.50         35.02         1.20 o
  13   3   4          7.31          5.65         0.50 o
  14   3   4          0.21         -0.48         0.48 o
 -14   4   4          0.12          0.20         0.29 o
 -13   4   4          0.05         -0.13         0.30 o
 -12   4   4          0.92          0.54         0.28 o
 -10   4   4         11.94         12.99         0.49 o
  -9   4   4          4.56          6.06         0.40 o
  -8   4   4         11.76         16.07         0.56 o
  -7   4   4          0.07         -0.02         0.23 o
  -6   4   4          0.04          0.65         0.25 o
  -5   4   4          0.34         -0.25         0.25 o
  -4   4   4        107.69        113.14         1.66 o
  -3   4   4        257.12        248.10         3.55 o
  -2   4   4          0.68          0.25         0.20 o
  -1   4   4          6.39          6.56         0.36 o
   0   4   4          6.46         10.67         0.39 o
   1   4   4          5.66          2.26         0.23 o
   2   4   4          1.75          1.05         0.21 o
   3   4   4         33.93         38.72         0.77 o
   4   4   4         71.61         66.61         1.68 o
   5   4   4         12.68         11.32         0.43 o
   6   4   4          0.04          0.49         0.21 o
   7   4   4          0.03         -0.07         0.22 o
   8   4   4          0.05         -0.08         0.20 o
   9   4   4          4.86          5.39         0.40 o
  10   4   4          0.01          0.40         0.27 o
  11   4   4          5.81         10.40         0.66 o
  12   4   4          0.85          0.48         0.39 o
  13   4   4          0.00          0.39         0.46 o
 -12   5   4          0.69          1.64         0.38 o
 -11   5   4          0.07          0.15         0.27 o
 -10   5   4          0.03          0.43         0.27 o
  -9   5   4          0.00         -0.22         0.24 o
  -8   5   4          0.00          0.00         0.23 o
  -7   5   4          3.21          4.30         0.38 o
  -5   5   4          1.01          0.32         0.26 o
  -4   5   4         15.97         13.23         0.50 o
  -3   5   4         20.66         38.06         0.92 o
  -2   5   4         16.33         17.08         0.55 o
  -1   5   4         31.06         48.06         0.94 o
   0   5   4          0.22          0.02         0.26 o
   1   5   4          0.27          1.17         0.29 o
   2   5   4         13.83         18.83         0.63 o
   3   5   4          6.40          5.91         0.41 o
   4   5   4          8.79         12.45         0.47 o
   5   5   4          9.71          8.25         0.41 o
   6   5   4          2.30          4.28         0.35 o
   7   5   4          2.32          2.97         0.32 o
   8   5   4          0.45          2.51         0.38 o
   9   5   4          9.98          9.69         0.67 o
  10   5   4          1.36          1.02         0.39 o
  11   5   4          0.28         -0.53         0.35 o
 -10   6   4          0.09          0.06         0.29 o
  -9   6   4          0.00          0.20         0.29 o
  -8   6   4          0.17          0.40         0.29 o
  -7   6   4          0.96          0.12         0.26 o
  -4   6   4          0.87          0.04         0.27 o
  -3   6   4         28.78         22.82         0.75 o
  -2   6   4          6.52          8.17         0.45 o
  -1   6   4          1.10         -0.06         0.29 o
   0   6   4          0.56          0.82         0.31 o
   2   6   4          1.71          1.81         0.34 o
   3   6   4          3.95          3.63         0.40 o
   4   6   4          1.19          1.16         0.41 o
   5   6   4          1.49          1.33         0.40 o
   6   6   4          1.39          1.17         0.47 o
   7   6   4          0.34         -0.09         0.33 o
   8   6   4          3.35          4.40         0.67 o
   9   6   4          2.42          2.22         0.61 o
  -7   7   4          0.91          1.54         0.35 o
  -6   7   4          1.54          0.62         0.32 o
  -5   7   4          3.23          1.76         0.36 o
  -4   7   4          1.84          4.32         0.43 o
  -3   7   4          1.66          1.48         0.50 o
  -2   7   4          6.71          9.33         0.57 o
  -1   7   4          5.21          6.30         0.65 o
   0   7   4          4.49          5.55         0.49 o
   1   7   4          1.37          2.28         0.50 o
   2   7   4          0.00         -0.07         0.35 o
   3   7   4          0.31         -0.52         0.35 o
   4   7   4          1.26          1.69         0.45 o
   5   7   4          1.04          1.46         0.46 o
   6   7   4          0.26          1.00         0.45 o
 -15   1   5          0.41          0.19         0.30 o
 -14   1   5          1.84          1.45         0.30 o
 -13   1   5          0.13         -0.02         0.23 o
 -12   1   5          0.54          0.71         0.25 o
 -11   1   5          2.83          1.91         0.29 o
 -10   1   5        193.31        197.08         2.89 o
  -9   1   5         79.97         63.31         1.16 o
  -8   1   5        104.23        104.37         1.50 o
  -7   1   5          2.58          2.16         0.19 o
  -6   1   5          0.25          0.38         0.14 o
  -5   1   5         21.21         34.05         0.54 o
  -4   1   5         76.47         78.32         0.99 o
  -3   1   5        144.56        154.40         1.76 o
  -2   1   5         81.02        110.78         1.32 o
  -1   1   5        146.42        186.94         2.09 o
   0   1   5         38.49         49.11         0.97 o
   1   1   5         49.38         63.45         0.91 o
   2   1   5        291.30        292.98         4.07 o
   3   1   5        157.63        196.64         2.59 o
   4   1   5          6.61          2.31         0.21 o
   5   1   5         37.84         41.86         0.72 o
   6   1   5         15.85         23.87         0.59 o
   7   1   5         31.15         34.15         0.73 o
   8   1   5         35.53         31.39         0.72 o
   9   1   5         32.65         26.22         0.67 o
  10   1   5          5.64          4.68         0.35 o
  11   1   5          3.64          2.47         0.34 o
  12   1   5          0.64          0.31         0.26 o
  13   1   5          0.91          0.63         0.31 o
  14   1   5          1.32          0.04         0.38 o
 -15   2   5          3.64          5.26         0.44 o
 -14   2   5          2.37          1.77         0.32 o
 -13   2   5          7.66          6.64         0.45 o
 -12   2   5          0.93          0.80         0.27 o
 -11   2   5         14.26         16.74         0.58 o
  -9   2   5         23.98         20.27         0.90 o
  -8   2   5          2.81          1.89         0.23 o
  -7   2   5          3.52          7.51         0.33 o
  -6   2   5          0.61          1.14         0.19 o
  -5   2   5          6.18          5.08         0.22 o
  -4   2   5          1.18          0.88         0.14 o
  -3   2   5         13.76         13.91         0.34 o
  -2   2   5         34.88         30.34         0.50 o
  -1   2   5         24.53         36.68         0.62 o
   0   2   5         88.99         95.86         1.27 o
   1   2   5        139.23        130.41         1.81 o
   2   2   5          2.43          1.05         0.20 o
   3   2   5          4.64          4.13         0.29 o
   4   2   5        261.93        247.51         3.63 o
   5   2   5        258.85        232.82         4.22 o
   6   2   5        578.32        526.21         7.11 o
   7   2   5         20.35         27.57         0.65 o
   8   2   5          5.34          5.33         0.40 o
   9   2   5          4.53          4.82         0.48 o
  10   2   5          0.03          0.51         0.27 o
  11   2   5          0.03         -0.10         0.27 o
  12   2   5         24.82         34.50         1.25 o
  13   2   5          5.33          5.24         0.71 o
  14   2   5          1.59          1.74         0.40 o
 -14   3   5          0.31          0.47         0.29 o
 -13   3   5          0.08          0.13         0.28 o
 -12   3   5          0.11          0.11         0.26 o
 -11   3   5          2.23          4.31         0.38 o
 -10   3   5         61.10         51.09         1.06 o
  -9   3   5         26.82         22.02         0.59 o
  -8   3   5         47.90         39.47         0.85 o
  -7   3   5          5.85          8.64         0.45 o
  -6   3   5         14.61         16.50         0.53 o
  -5   3   5         27.02         19.64         0.52 o
  -4   3   5          1.39          1.23         0.28 o
  -3   3   5          8.81          4.45         0.28 o
  -2   3   5         88.49        106.82         1.56 o
  -1   3   5          6.48          9.18         0.38 o
   0   3   5         12.64         10.20         0.38 o
   1   3   5          0.89          0.84         0.19 o
   2   3   5          8.13          5.76         0.31 o
   3   3   5         29.64         34.55         0.71 o
   4   3   5        185.25        155.67         2.18 o
   5   3   5         55.92         49.61         0.93 o
   6   3   5          0.08          0.14         0.20 o
   7   3   5         11.40         13.38         0.49 o
   8   3   5         26.28         26.10         0.67 o
   9   3   5         11.15          8.96         0.51 o
  10   3   5          0.35         -0.09         0.25 o
  11   3   5          0.15          1.20         0.36 o
  12   3   5          0.11          0.34         0.33 o
 -13   4   5          0.04         -0.39         0.34 o
 -12   4   5          1.32          1.82         0.37 o
 -11   4   5          0.75          0.26         0.30 o
 -10   4   5          0.32         -0.08         0.25 o
  -9   4   5          8.17          7.55         0.50 o
  -8   4   5         17.57         12.92         0.54 o
  -7   4   5          0.25         -0.04         0.24 o
  -6   4   5          7.57          8.20         0.43 o
  -5   4   5         12.71         13.36         0.51 o
  -4   4   5         20.82         30.80         0.70 o
  -3   4   5         20.20         18.91         0.55 o
  -2   4   5         34.73         33.83         0.73 o
  -1   4   5        159.84        183.80         2.81 o
   0   4   5          0.16          0.54         0.41 o
   1   4   5         10.34         10.28         0.48 o
   2   4   5         17.55         25.09         0.62 o
   3   4   5         44.61         46.49         0.89 o
   4   4   5         31.17         19.81         0.56 o
   5   4   5          0.02          0.08         0.22 o
   6   4   5         10.60          8.54         0.42 o
   7   4   5          5.67          6.39         0.39 o
   8   4   5          3.73          3.42         0.33 o
   9   4   5          2.25          1.98         0.30 o
  10   4   5          5.49          5.26         0.40 o
  11   4   5         11.19          8.34         0.59 o
  12   4   5          0.39          0.76         0.48 o
 -11   5   5          0.63          0.12         0.32 o
 -10   5   5          1.71          1.04         0.31 o
  -9   5   5          0.02          0.69         0.28 o
  -8   5   5          0.22          0.08         0.25 o
  -7   5   5          0.00          0.19         0.33 o
  -6   5   5          7.11          7.98         0.47 o
  -5   5   5         24.81         15.50         0.59 o
  -4   5   5          0.16          0.22         0.26 o
  -3   5   5         14.24          5.12         0.49 o
  -2   5   5         11.90         10.02         0.61 o
  -1   5   5         15.11          6.13         0.46 o
   0   5   5         38.20         35.51         0.91 o
   1   5   5         72.79         73.15         1.60 o
   2   5   5         51.45         56.33         1.20 o
   3   5   5          2.69          2.18         0.38 o
   4   5   5         10.19          8.43         0.54 o
   5   5   5          1.45          0.86         0.27 o
   6   5   5          0.08          0.39         0.26 o
   7   5   5          2.17          2.88         0.32 o
   8   5   5          0.49          0.89         0.28 o
   9   5   5          1.35          1.90         0.38 o
  10   5   5          0.01         -0.20         0.40 o
  -9   6   5          1.12          0.94         0.32 o
  -8   6   5          0.22          1.05         0.32 o
  -7   6   5          0.13         -0.14         0.27 o
  -6   6   5          0.10          0.54         0.30 o
  -5   6   5          0.27          0.27         0.28 o
  -4   6   5          0.57          1.79         0.42 o
  -3   6   5          1.39          0.06         0.33 o
  -2   6   5          0.02         -0.16         0.35 o
  -1   6   5          8.01          9.86         0.81 o
   0   6   5         15.25         15.69         0.71 o
   1   6   5          6.78          6.39         0.48 o
   2   6   5          0.89          0.29         0.30 o
   3   6   5         10.38         14.46         0.74 o
   4   6   5          2.92          1.54         0.35 o
   5   6   5          0.13         -0.51         0.40 o
   6   6   5          1.10          2.89         0.94 o
   7   6   5          0.57          1.45         0.52 o
   8   6   5          0.10         -0.03         0.44 o
  -5   7   5          1.88          0.23         0.39 o
  -4   7   5          1.49          3.77         0.53 o
  -3   7   5          1.21          0.14         0.55 o
  -1   7   5          3.87          4.26         0.47 o
   0   7   5          0.05          0.76         0.36 o
   1   7   5          0.40          0.23         0.34 o
   2   7   5          0.58          1.27         0.44 o
   3   7   5          1.37          1.98         0.47 o
   4   7   5          0.80          0.94         0.44 o
 -14   0   6          1.34          3.08         0.55 o
 -13   0   6          9.38          8.66         0.75 o
 -12   0   6         24.30         25.68         1.58 o
 -11   0   6         85.97         72.17         2.12 o
 -10   0   6         17.64         22.06         0.82 o
  -9   0   6          0.01          0.55         0.33 o
  -8   0   6        478.55        486.72         8.43 o
  -7   0   6         34.65         46.32         1.20 o
  -6   0   6        434.65        452.25         6.86 o
  -5   0   6        196.49        184.65         2.99 o
  -4   0   6        321.14        306.22         4.74 o
  -3   0   6        176.71        172.40         2.81 o
  -2   0   6         68.75         73.62         1.38 o
  -1   0   6         30.46         25.14         0.97 o
   0   0   6         30.79         15.41         0.52 o
   1   0   6          1.85          1.75         0.30 o
   2   0   6         62.43         88.27         2.23 o
   3   0   6        107.40        117.03         2.93 o
   4   0   6         22.01         21.25         0.98 o
   5   0   6         57.25         56.90         1.46 o
   6   0   6          9.34          6.32         0.68 o
   7   0   6         41.01         25.42         0.96 o
   8   0   6         78.19         72.30         1.79 o
   9   0   6        110.13        109.62         2.92 o
  10   0   6         31.80         33.65         1.15 o
  11   0   6          5.71          6.91         0.63 o
  12   0   6          8.42         11.90         0.91 o
  13   0   6         23.92         27.57         1.29 o
 -14   1   6          4.09          5.27         0.48 o
 -13   1   6          3.64          2.78         0.33 o
 -12   1   6          6.08          8.34         0.45 o
 -11   1   6          3.70          4.25         0.36 o
 -10   1   6          0.39          0.22         0.24 o
  -9   1   6          0.16          0.20         0.28 o
  -8   1   6        156.75        149.98         2.28 o
  -7   1   6        172.60        174.07         3.13 o
  -6   1   6         30.38         28.55         0.57 o
  -5   1   6         22.07         22.64         0.47 o
  -4   1   6        129.77        107.62         1.33 o
  -3   1   6        281.36        342.79         3.72 o
  -2   1   6         27.39         29.01         0.79 o
  -1   1   6        144.22        171.80         2.13 o
   0   1   6         56.84         52.98         0.83 o
   1   1   6         26.81         43.08         0.86 o
   2   1   6         26.30         40.64         0.98 o
   3   1   6          0.20         -0.27         0.18 o
   4   1   6        153.09        182.60         3.07 o
   5   1   6          2.63          1.69         0.30 o
   6   1   6          8.00          9.88         0.49 o
   7   1   6        195.62        201.23         3.06 o
   8   1   6         50.02         43.75         1.01 o
   9   1   6          1.76          1.84         0.34 o
  10   1   6         27.46         23.93         0.75 o
  11   1   6         55.74         59.04         1.26 o
  12   1   6          0.42          0.11         0.27 o
  13   1   6          0.25          0.31         0.32 o
 -14   2   6          0.50          1.23         0.31 o
 -13   2   6          0.83          0.81         0.28 o
 -12   2   6          0.01          0.23         0.24 o
 -11   2   6          2.50          4.11         0.36 o
 -10   2   6          1.67          1.93         0.30 o
  -9   2   6          0.75          3.28         0.33 o
  -8   2   6          9.65          6.92         0.36 o
  -7   2   6          9.49          9.98         0.40 o
  -6   2   6         18.11         15.57         0.53 o
  -5   2   6          9.54          8.68         0.37 o
  -4   2   6          8.44          7.58         0.31 o
  -3   2   6          3.78          2.50         0.22 o
  -2   2   6         60.52         82.58         1.16 o
  -1   2   6        185.32        228.46         3.02 o
   0   2   6          1.81          2.08         0.50 o
   1   2   6          1.99          1.86         0.24 o
   2   2   6          0.79          0.84         0.21 o
   3   2   6          5.88          6.73         0.34 o
   4   2   6         25.00         26.76         0.63 o
   5   2   6         36.30         32.31         0.73 o
   6   2   6        111.84        110.68         1.89 o
   7   2   6          0.15          0.15         0.25 o
   8   2   6          7.75          7.35         0.52 o
   9   2   6         11.66         11.76         0.56 o
  10   2   6          8.24          9.31         0.81 o
  11   2   6          0.00         -0.41         0.27 o
  12   2   6          3.66          5.48         0.58 o
 -13   3   6          8.35          8.44         0.56 o
 -12   3   6          1.03          0.57         0.31 o
 -11   3   6          0.16          0.10         0.29 o
 -10   3   6          8.76          9.28         0.54 o
  -9   3   6         12.77         12.52         0.59 o
  -8   3   6         43.11         48.14         1.43 o
  -7   3   6          5.08          3.22         0.33 o
  -6   3   6          2.59          4.33         0.35 o
  -5   3   6          3.93          2.83         0.30 o
  -4   3   6          0.98          0.56         0.23 o
  -3   3   6        111.93        113.14         1.68 o
  -2   3   6          0.61          0.34         0.27 o
  -1   3   6        131.07        122.40         2.00 o
   0   3   6          6.78          8.75         0.39 o
   1   3   6          4.03          3.66         0.33 o
   2   3   6          0.44         -0.05         0.19 o
   3   3   6          7.80          8.21         0.40 o
   4   3   6        157.94        165.39         2.52 o
   5   3   6         29.74         29.41         0.77 o
   6   3   6          6.32          5.37         0.36 o
   7   3   6          0.37          0.18         0.25 o
   8   3   6          0.04         -0.02         0.26 o
   9   3   6          2.14          1.18         0.32 o
  10   3   6          5.38          7.04         0.71 o
  11   3   6          6.35          4.60         0.67 o
  12   3   6          0.75          1.05         0.72 o
 -12   4   6          7.59          4.95         0.64 o
 -11   4   6         15.31         17.98         0.75 o
 -10   4   6          1.02          2.12         0.38 o
  -9   4   6          0.57          0.38         0.27 o
  -8   4   6          0.47          0.33         0.26 o
  -7   4   6          3.68          3.40         0.36 o
  -6   4   6         36.56         41.06         0.95 o
  -5   4   6         11.16          8.55         0.46 o
  -4   4   6          0.07         -0.32         0.21 o
  -3   4   6          0.93         -0.41         0.28 o
  -2   4   6         13.33         14.92         0.62 o
  -1   4   6          6.80          5.39         0.43 o
   0   4   6         46.28         45.82         1.18 o
   1   4   6          5.25          8.01         0.49 o
   2   4   6         21.16         20.92         0.69 o
   3   4   6         56.71         62.71         1.13 o
   4   4   6         22.30         17.74         0.57 o
   5   4   6          1.24          1.61         0.28 o
   6   4   6          3.75          3.27         0.33 o
   7   4   6          7.27          6.73         0.42 o
   8   4   6         10.56         10.66         0.56 o
   9   4   6          9.65         11.34         1.11 o
  10   4   6          3.16          5.30         0.46 o
 -10   5   6          6.87          9.08         0.60 o
  -9   5   6          3.95          4.06         0.41 o
  -8   5   6          8.47          6.89         0.47 o
  -7   5   6          6.54          8.11         0.49 o
  -6   5   6          0.75          1.51         0.35 o
  -5   5   6          9.91         10.34         0.77 o
  -4   5   6         20.02         13.20         0.83 o
  -3   5   6         23.13         36.29         1.25 o
  -2   5   6          7.85         12.17         0.60 o
   0   5   6          6.57          8.01         0.52 o
   1   5   6         10.99         13.75         0.63 o
   2   5   6         38.71         39.35         1.11 o
   3   5   6          8.94          7.21         0.50 o
   4   5   6          7.91          8.75         0.53 o
   5   5   6         18.28         19.69         0.70 o
   6   5   6          6.25          6.06         0.47 o
   7   5   6          3.95          4.23         0.40 o
   8   5   6          2.36          1.58         0.33 o
   9   5   6          0.15          0.12         0.28 o
  -7   6   6          1.50          2.50         0.37 o
  -6   6   6          2.82          1.97         0.50 o
  -5   6   6          0.04         -0.19         0.33 o
  -4   6   6          0.02         -0.02         0.36 o
  -3   6   6          0.48          0.99         0.38 o
  -2   6   6          6.11          4.59         0.48 o
  -1   6   6         30.63         22.70         0.91 o
   0   6   6         21.41         29.92         1.01 o
   2   6   6          1.09          2.45         0.41 o
   3   6   6          4.59          7.08         0.53 o
   4   6   6          4.74          4.95         0.48 o
   5   6   6          9.55         11.41         0.94 o
   6   6   6          6.85          4.62         0.64 o
 -13   1   7          0.33          0.67         0.28 o
 -12   1   7          9.29          8.60         0.48 o
 -11   1   7          6.70          7.60         0.45 o
 -10   1   7         38.12         31.83         0.81 o
  -9   1   7          9.48          6.27         0.42 o
  -8   1   7        106.69        108.56         1.79 o
  -7   1   7         52.89         58.67         1.13 o
  -6   1   7          5.38          4.55         0.29 o
  -5   1   7        108.62        109.59         1.40 o
  -4   1   7         50.34         46.58         0.80 o
  -3   1   7         26.68         33.43         0.65 o
  -2   1   7          1.32          2.13         0.24 o
  -1   1   7        232.87        230.95         3.10 o
   0   1   7         16.71          9.34         0.60 o
   1   1   7          3.73          5.10         0.32 o
   2   1   7          1.96          2.13         0.50 o
   3   1   7          2.95          4.34         0.37 o
   4   1   7          4.88          4.55         0.38 o
   5   1   7          0.00          0.00         0.23 o
   6   1   7          8.49          4.54         0.41 o
   7   1   7          7.34         11.36         0.56 o
   8   1   7         10.24         12.29         0.59 o
   9   1   7          3.92          1.69         0.35 o
  10   1   7          0.51          0.82         0.32 o
  11   1   7          0.21         -0.31         0.31 o
  12   1   7          4.62          6.17         0.54 o
 -12   2   7          0.94          2.44         0.36 o
 -11   2   7          0.74          0.84         0.31 o
 -10   2   7         22.57         22.48         0.94 o
  -9   2   7        115.34        120.78         4.23 o
  -8   2   7          9.17          4.44         0.43 o
  -7   2   7          5.64          6.27         0.42 o
  -6   2   7         59.56         54.19         1.09 o
  -5   2   7         15.19         13.99         0.54 o
  -4   2   7         72.51         63.01         1.11 o
  -3   2   7        221.48        239.17         3.75 o
  -2   2   7        142.73        134.71         1.95 o
  -1   2   7          4.83          7.09         0.64 o
   0   2   7          2.63          3.85         0.31 o
   1   2   7         38.90         27.85         0.68 o
   2   2   7         42.89         43.60         0.88 o
   3   2   7          5.04          6.79         0.44 o
   4   2   7         11.34          9.20         0.49 o
   5   2   7         46.16         36.45         0.90 o
   6   2   7        160.67        166.49         2.67 o
   7   2   7          1.17          0.16         0.28 o
   8   2   7         22.21         20.54         0.72 o
   9   2   7          0.21          0.62         0.32 o
  10   2   7          4.45          4.26         0.44 o
  11   2   7          4.11          5.95         0.50 o
 -12   3   7          4.74          6.31         0.61 o
 -11   3   7          8.84         10.93         0.62 o
 -10   3   7         28.60         23.28         0.87 o
  -9   3   7          0.08         -0.19         0.28 o
  -8   3   7         30.56         22.27         1.07 o
  -7   3   7         26.04         27.03         0.76 o
  -6   3   7         10.05         12.54         0.54 o
  -5   3   7         75.80         67.40         1.90 o
  -4   3   7         26.08         22.31         0.70 o
  -3   3   7          1.50          1.02         0.33 o
  -2   3   7         46.37         52.86         1.14 o
  -1   3   7        156.75        180.10         2.81 o
   0   3   7         28.95         24.24         0.87 o
   1   3   7          1.93          2.23         0.29 o
   2   3   7          2.70          1.89         0.29 o
   3   3   7         36.74         38.83         0.95 o
   4   3   7         87.44         82.51         1.49 o
   5   3   7         13.30         12.30         0.57 o
   6   3   7         34.75         26.54         0.79 o
   7   3   7          7.34         10.68         0.62 o
   8   3   7          1.87          3.24         0.53 o
   9   3   7         11.46          8.20         0.54 o
  10   3   7          3.81          4.39         0.45 o
 -10   4   7          0.00          0.11         0.29 o
  -9   4   7          4.77          3.54         0.41 o
  -8   4   7          0.41          0.53         0.28 o
  -7   4   7          0.88          0.89         0.27 o
  -6   4   7          0.24          0.43         0.34 o
  -5   4   7          2.16          2.12         0.39 o
  -4   4   7          3.92          3.88         0.45 o
  -3   4   7          0.56          0.51         0.32 o
  -2   4   7          5.70          2.92         0.42 o
  -1   4   7         37.49         32.59         0.90 o
   0   4   7         37.31         34.24         0.94 o
   1   4   7        154.65        158.04         3.19 o
   2   4   7         21.15         26.98         0.95 o
   3   4   7          2.98          4.78         0.44 o
   4   4   7          4.27          5.80         0.41 o
   5   4   7         12.96         11.53         0.51 o
   6   4   7          5.09          4.59         0.53 o
   7   4   7          9.72         12.53         0.97 o
   8   4   7          5.88          7.00         0.51 o
   9   4   7          0.69          0.78         0.33 o
  -8   5   7          2.86          3.19         0.39 o
  -7   5   7          0.69          2.87         0.46 o
  -6   5   7          1.45          1.59         0.40 o
  -5   5   7          0.11         -0.24         0.31 o
  -4   5   7          2.61          3.88         0.48 o
  -3   5   7          4.86          1.67         0.40 o
  -2   5   7          0.04          0.20         0.33 o
  -1   5   7          0.95          4.87         0.65 o
   0   5   7         12.85         11.74         0.62 o
   1   5   7          2.29          0.56         0.37 o
   2   5   7          8.20          6.40         0.50 o
   3   5   7         21.63         22.07         0.97 o
   4   5   7         13.56         12.46         0.66 o
   5   5   7          0.16          0.25         0.55 o
   6   5   7          0.05          0.28         0.31 o
  -4   6   7          2.50          2.19         0.50 o
  -3   6   7          5.15          4.65         0.55 o
  -2   6   7          0.10         -0.30         0.42 o
  -1   6   7          1.59          0.41         0.36 o
   0   6   7          0.61          2.61         0.41 o
   1   6   7          1.99          0.34         0.41 o
   2   6   7          0.12         -0.41         0.35 o
 -11   0   8          8.81          9.05         0.77 o
 -10   0   8          3.23          2.96         0.55 o
  -9   0   8          0.01         -0.02         0.41 o
  -8   0   8          2.94          2.50         0.43 o
  -7   0   8        148.86        166.01         4.69 o
  -6   0   8        431.75        469.67        10.29 o
  -5   0   8         18.35         16.12         0.76 o
  -4   0   8          5.57          5.66         0.45 o
  -3   0   8         33.56         28.30         0.84 o
  -2   0   8        121.76        138.55         3.57 o
  -1   0   8          3.20          1.69         1.65 o
   0   0   8        139.89        143.38         5.13 o
   1   0   8        298.29        295.81        11.33 o
   2   0   8          0.77          1.70         0.53 o
   3   0   8         36.56         28.56         1.28 o
   4   0   8         28.71         22.93         1.58 o
   5   0   8         35.96         31.55         1.37 o
   6   0   8         26.71         25.68         1.26 o
   7   0   8         26.91         24.46         1.24 o
   8   0   8         38.16         38.95         1.60 o
   9   0   8          0.01          0.50         0.48 o
  10   0   8          0.69          0.82         0.93 o
 -11   1   8          0.18          0.44         0.34 o
 -10   1   8          4.54          4.86         0.44 o
  -9   1   8         12.15         12.16         0.61 o
  -8   1   8        126.16        131.05         2.38 o
  -7   1   8         38.31         36.29         1.01 o
  -6   1   8        118.62        125.20         2.33 o
  -5   1   8         87.12         97.63         1.68 o
  -4   1   8         71.92         78.92         1.20 o
  -3   1   8         49.06         47.40         1.06 o
  -2   1   8          3.68          6.82         0.56 o
  -1   1   8          7.18          2.90         0.36 o
   0   1   8          2.28          2.46         0.36 o
   1   1   8         22.07         15.14         0.62 o
   2   1   8         57.50         59.56         1.24 o
   3   1   8         45.92         33.06         0.89 o
   4   1   8          0.89          0.36         0.28 o
   5   1   8          4.62          3.66         0.40 o
   6   1   8          6.36          6.50         0.53 o
   7   1   8         17.40         15.74         1.17 o
   8   1   8          3.07          3.49         0.46 o
   9   1   8         18.39         19.63         0.81 o
  10   1   8         10.23         10.59         0.65 o
 -11   2   8          9.44         11.31         0.70 o
 -10   2   8          6.29          6.88         0.52 o
  -9   2   8         14.36         18.51         0.99 o
  -8   2   8          0.82          1.05         0.44 o
  -7   2   8         22.32         27.31         0.87 o
  -6   2   8         12.10         10.61         0.53 o
  -5   2   8          2.16          3.88         0.45 o
  -4   2   8          4.83          4.47         0.42 o
  -3   2   8          2.53          3.86         0.51 o
  -2   2   8          2.52          3.69         0.39 o
  -1   2   8          3.56          3.61         0.34 o
   0   2   8          1.09          0.37         0.24 o
   1   2   8          1.71          1.19         0.32 o
   2   2   8          0.62          0.27         0.29 o
   3   2   8          4.89          5.91         0.46 o
   4   2   8         10.48          9.80         0.53 o
   5   2   8          7.93          7.60         0.51 o
   6   2   8          5.45          7.73         0.51 o
   7   2   8         13.14         12.69         0.61 o
   8   2   8         23.41         24.86         0.83 o
   9   2   8          0.10         -0.11         0.31 o
 -10   3   8          0.36          0.15         0.30 o
  -9   3   8          0.38          2.02         0.55 o
  -8   3   8          0.02          0.80         0.31 o
  -7   3   8          0.35          1.52         0.39 o
  -6   3   8          4.41         10.03         0.62 o
  -5   3   8          3.68          4.19         0.47 o
  -4   3   8          3.25          2.38         0.41 o
  -3   3   8         21.27         21.59         0.74 o
  -2   3   8         27.97         26.64         0.83 o
  -1   3   8         63.17         68.02         1.41 o
   0   3   8         12.54         12.57         0.89 o
   1   3   8         69.59         66.36         1.36 o
   2   3   8          3.25          4.79         0.45 o
   3   3   8          0.39          0.79         0.30 o
   4   3   8          0.04         -0.22         0.36 o
   5   3   8          8.04          7.83         0.51 o
   6   3   8         39.88         42.19         1.06 o
   7   3   8          0.29          0.17         0.30 o
   8   3   8          9.01          9.25         0.63 o
  -8   4   8          1.35          0.92         0.42 o
  -7   4   8          6.34          4.65         0.51 o
  -6   4   8         18.83         17.88         0.78 o
  -5   4   8         13.35         12.59         0.81 o
  -4   4   8          2.18          1.20         0.40 o
  -3   4   8          0.37         -0.08         0.34 o
  -2   4   8          8.08          8.59         0.57 o
  -1   4   8         34.02         36.51         0.99 o
   0   4   8         44.91         50.70         1.19 o
   1   4   8         12.78         14.26         1.05 o
   2   4   8          3.79          4.30         0.46 o
   3   4   8          5.28          6.30         0.59 o
   4   4   8          0.30         -0.06         0.36 o
   5   4   8          0.44          0.79         0.38 o
   6   4   8          4.17          6.17         0.49 o
  -5   5   8          6.75          9.21         0.98 o
  -4   5   8          7.17          7.36         0.60 o
  -3   5   8         14.70         15.78         0.83 o
  -2   5   8          7.14          9.64         0.67 o
  -1   5   8          1.40          3.15         0.46 o
   0   5   8         12.39         18.52         0.77 o
   1   5   8          4.79          5.18         0.49 o
   2   5   8          3.04          2.28         0.45 o
   3   5   8          1.56          1.65         0.42 o
  -9   1   9          0.33          0.58         0.32 o
  -8   1   9          8.82          8.33         0.55 o
  -7   1   9          2.02          1.55         0.37 o
  -6   1   9          1.17          0.60         0.69 o
  -5   1   9          6.48          4.93         0.49 o
  -4   1   9          0.78          1.21         0.33 o
  -3   1   9         20.07         24.48         0.79 o
  -2   1   9         42.48         46.60         1.11 o
  -1   1   9         54.95         60.13         1.29 o
   0   1   9         20.22         22.57         0.87 o
   1   1   9          2.46          3.29         0.48 o
   2   1   9          0.44         -0.01         0.35 o
   3   1   9          0.07          0.11         0.39 o
   4   1   9         17.59         16.65         0.78 o
   5   1   9         11.29          9.51         0.69 o
   6   1   9          0.39          0.82         0.39 o
   7   1   9          2.98          2.91         0.65 o
  -8   2   9          0.53          0.60         0.41 o
  -7   2   9          2.03          3.11         0.57 o
  -6   2   9         19.07         23.65         0.89 o
  -5   2   9         10.32          7.96         0.78 o
  -4   2   9        125.16        132.83         4.28 o
  -3   2   9         30.18         38.87         0.99 o
  -2   2   9          7.66         12.08         1.22 o
  -1   2   9         25.09         30.23         1.04 o
   0   2   9         31.65         26.64         0.85 o
   1   2   9          5.70          5.41         0.73 o
   2   2   9         69.88         76.13         1.86 o
   3   2   9         27.54         29.44         0.94 o
   4   2   9          0.96          0.88         0.33 o
   5   2   9          0.48          0.38         0.33 o
   6   2   9          9.46          9.66         0.58 o
  -7   3   9          0.46          0.01         0.41 o
  -6   3   9         10.17         15.89         0.81 o
  -5   3   9         27.74         25.42         0.92 o
  -4   3   9          1.89          1.06         0.40 o
  -3   3   9         16.78         19.55         1.08 o
  -2   3   9         38.58         42.27         1.07 o
  -1   3   9         35.35         34.22         1.44 o
   0   3   9          5.20          5.01         0.57 o
   1   3   9          5.89          6.65         0.62 o
   2   3   9          0.25          0.25         0.41 o
   3   3   9          0.70          1.03         0.41 o
   4   3   9         11.88         11.47         0.71 o
   5   3   9          2.82          3.60         0.42 o
  -3   4   9          3.63          4.93         0.53 o
  -2   4   9          1.35          2.11         0.45 o
  -1   4   9          0.53          0.16         0.33 o
   0   4   9          6.34          4.59         0.49 o
   1   4   9         16.04         13.21         0.80 o
   2   4   9          2.20          0.95         0.43 o
  -5   0  10         17.17         24.57         1.89 o
  -4   0  10          1.97          3.94         0.80 o
  -3   0  10          3.63          8.03         1.70 o
  -2   0  10          0.33          1.59         0.64 o
  -1   0  10          9.11         13.11         1.56 o
   0   0  10         12.88         11.29         1.03 o
   1   0  10          5.83         12.73         1.07 o
   2   0  10         20.23         24.37         1.37 o
   3   0  10         65.98         69.91         3.99 o
   4   0  10          7.65          6.66         0.88 o
  -5   1  10          0.23          0.56         0.81 o
  -4   1  10         28.28         35.08         1.60 o
  -3   1  10          2.16          2.97         0.65 o
  -2   1  10          3.98          3.82         0.64 o
  -1   1  10          0.83          0.51         0.50 o
   0   1  10          3.21          4.30         0.55 o
   1   1  10         55.36         53.39         2.03 o
   2   1  10          7.18          7.77         0.65 o
   3   1  10          1.55          1.04         0.44 o
  -3   2  10          3.69          5.41         0.66 o
  -2   2  10          0.01          0.41         0.42 o
  -1   2  10          1.95          2.91         0.51 o
   0   2  10          5.36          5.19         0.71 o
   1   2  10          4.74          5.78         1.13 o
                                                
